# Supplementary material for: Tick Importin-α Is Implicated in the Interactome and Regulome of the Cofactor Subolesin
Source: Pathogens. 2021 Apr 11;10(4):457. doi: 10.3390/pathogens10040457 (PMC8069720; doi:10.3390/pathogens10040457)
Supplement: Supplementary file 1 [file pathogens-10-00457-s001.zip]

Archive with 1 entries (1 files):
- pathogens-1167800-supplementary.xlsx
