# Supplementary material for: Tick Importin-α Is Implicated in the Interactome and Regulome of the Cofactor Subolesin
Source: Pathogens. 2021 Apr 11;10(4):457. doi: 10.3390/pathogens10040457 (PMC8069720; doi:10.3390/pathogens10040457)
Supplement: Supplementary file 1 [file pathogens-10-00457-s001.zip › pathogens-1167800-supplementary.xlsx]

## Sheet: Peptides
Peptide #	Peptide ID	Peptide Backbone	Sequence
1	H3 (1-20)	H3 1-20	AR2TK4QTAR8K9S10TGGK14APRK18QL-K(Biot)-NH2
2	H3K9ac	H3 1-20	ARTKQTARK(Ac)STGGKAPRKQL-K(Biot)-NH2
3	H3K9ac	H3 1-20	ARTKQTARK(Ac)STGGKAPRKQL-K(Biot)-NH2
4	H3K4ac	H3 1-20	ARTK(Ac)QTARKSTGGKAPRKQL-K(Biot)-NH2
5	H3K4ac + K14ac	H3 1-20	ARTK(Ac)QTARKSTGGK(Ac)APRKQL-K(Biot)-NH2
6	H3K9ac + K14ac	H3 1-20	ARTKQTARK(Ac)STGGK(Ac)APRKQL‑K(Biot)-NH2
7	H3K4ac + K9ac	H3 1-20	ARTK(Ac)QTARK(Ac)STGGKAPRKQL-K(Biot)-NH2
8	H3K4ac + K9ac + K14ac	H3 1-20	ARTK(Ac)QTARK(Ac)STGGK(Ac)APRKQL-K(Biot)-NH2
10	H3K18ac	H3 1-20	ARTKQTARKSTGGKAPRK(Ac)QL-K(Biot)-NH2
11	H3K14ac + K18ac	H3 1-20	ARTKQTARKSTGGK(Ac)APRK(Ac)QL-K(Biot)-NH2
12	H3K9ac + K18ac	H3 1-20	ARTKQTARK(Ac)STGGKAPRK(Ac)QL-K(Biot)-NH2
13	H3K4ac + K18ac	H3 1-20	ARTK(Ac)QTARKSTGGKAPRK(Ac)QL-K(Biot)-NH2
14	H3K9ac + K14ac + K18ac	H3 1-20	ARTKQTARK(Ac)STGGK(Ac)APRK(Ac)QL-K(Biot)-NH2
15	H3K4ac + K14ac + K18ac	H3 1-20	ARTK(Ac)QTARKSTGGK(Ac)APRK(Ac)QL-K(Biot)-NH2
16	H3K4ac + K9ac + K18ac	H3 1-20	ARTK(Ac)QTARK(Ac)STGGKAPRK(Ac)QL-K(Biot)-NH2
17	H3K4ac + K9ac + K14ac + K18ac	H3 1-20	ARTK(Ac)QTARK(Ac)STGGK(Ac)APRK(Ac)QL-K(Biot)-NH2
18	H3K4me3	H3 1-20	ARTK(Me3)QTARKSTGGKAPRKQL-K(Biot)-NH2
19	H3K4me3 + K9ac	H3 1-20	ARTK(Me3)QTARK(Ac)STGGKAPRKQL-K(Biot)-NH2
20	H3K4me3 + K14ac	H3 1-20	ARTK(Me3)QTARKSTGGK(Ac)APRKQL-K(Biot)-NH2
21	H3K4me3 + K18ac	H3 1-20	ARTK(Me3)QTARKSTGGKAPRK(Ac)QL-K(Biot)-NH2
22	H3K4me3 + K9ac + K14ac	H3 1-20	ARTK(Me3)QTARK(Ac)STGGK(Ac)APRKQL-K(Biot)-NH2
23	H3K4me3 + K9ac + K18ac	H3 1-20	ARTK(Me3)QTARK(Ac)STGGKAPRK(Ac)QL-K(Biot)-NH2
24	H3K4me3 + K14ac + K18ac	H3 1-20	ARTK(Me3)QTARKSTGGK(Ac)APRK(Ac)QL-K(Biot)-NH2
25	H3K4me3 + K9ac + K14ac + K18ac	H3 1-20	ARTK(Me3)QTARK(Ac)STGGK(Ac)APRK(Ac)QL-K(Biot)-NH2
26	H3T3p + K4me3 + K9ac + K14ac + K18ac	H3 1-20	ARpTK(Me3)QTARK(Ac)STGGK(Ac)APRK(Ac)QL-K(Biot)-NH2
27	H3T3p + K4me3	H3 1-20	ARpTK(Me3)QTARKSTGGKAPRKQL-K(Biot)-NH2
28	H3R2me2a + T3p + K4me3 + K9ac + K14ac + K18ac	H3 1-20	AR(Me2a)pTK(Me3)QTARK(Ac)STGGK(Ac)APRK(Ac)QL-K(Biot)-NH2
29	H3R2me2a + T3p + K4me3	H3 1-20	AR(Me2a)pTK(Me3)QTARKSTGGKAPRKQL-K(Biot)-NH2
30	H3R2me2a + K4me3	H3 1-20	AR(Me2a)TK(Me3)QTARKSTGGKAPRKQL-K(Biot)-NH2
32	H3K4me2	H3 1-20	ARTK(Me2)QTARKSTGGKAPRKQL-K(Biot)-NH2
33	H3K4me2 + K9ac + K14ac + K18ac	H3 1-20	ARTK(Me2)QTARK(Ac)STGGK(Ac)APRK(Ac)QL-K(Biot)-NH2
34	H3K4me1	H3 1-20	ARTK(Me)Q TARKSTGGKAPRKQL-K(Biot)-NH2
35	H3K4me1 + K9ac + K14ac + K18ac	H3 1-20	ARTK(Me)QTARK(Ac)STGGK(Ac)APRK(Ac)QL-K(Biot)-NH2
36	H3S10p	H3 1-20	ARTKQTARKpSTGGKAPRKQL-K(Biot)-NH2
37	H3K4ac + K9ac + S10p + K14ac + K18ac	H3 1-20	ARTK(Ac)QTARK(Ac)pSTGGK(Ac)APRK(Ac)QL-K(Biot)-NH2
38	H3K4me3 + S10p	H3 1-20	ARTK(Me3)QTARKpSTGGKAPRKQL-K(Biot)-NH2
39	H3K4me3 + K9ac + S10p + K14ac + K18ac	H3 1-20	ARTK(Me3)QTARK(Ac)pSTGGK(Ac)APRK(Ac)QL-K(Biot)-NH2
40	H3R2me2a + K4me3 + S10p	H3 1-20	AR(Me2a)TK(Me3)QTARKpSTGGKAPRKQL-K(Biot)-NH2
41	H3R2me2a + K4me3 + K9ac + S10p + K14ac + K18ac	H3 1-20	AR(Me2a)TK(Me3)QTARK(Ac)pSTGGK(Ac)APRK(Ac)QL-K(Biot)-NH2
42	H3K9me3	H3 1-20	ARTKQTARK(Me3)STGGKAPRKQL-K(Biot)-NH2
43	H3K4ac + K9me3 + K14ac + K18ac	H3 1-20	ARTK(Ac)QTARK(Me3)STGGK(Ac)APRK(Ac)QL-K(Biot)-NH2
44	H3K4me2 + K9ac + K18ac	H3 1-20	ARTK(Me2)QTARK(Ac)STGGKAPRK(Ac)QL-K(Biot)-NH2
45	H3K4me1 + K9ac + K18ac	H3 1-20	ARTK(Me)QTARK(Ac)STGGKAPRK(Ac)QL-K(Biot)-NH2
47	H3R2me2a	H3 1-20	AR(Me2a)TKQTARKSTGGKAPRKQL-K(Biot)-NH2
48	H3R2me2a + K4ac + K9ac + K14ac + K18ac	H3 1-20	AR(Me2a)TK(Ac)QTARK(Ac)STGGK(Ac)APRK(Ac)QL-K(Biot)-NH2
50	H3R2me2a + K4me3 + K9ac + K14ac + K18ac	H3 1-20	AR(Me2a)TK(Me3)QTARK(Ac)STGGK(Ac)APRK(Ac)QL-K(Biot)-NH2
51	H3R2me1 + K4me3	H3 1-20	AR(Me)TK(Me3)QTARKSTGGKAPRKQL-K(Biot)-NH2
52	H3R2me1 + K4me3 + K9ac + K14ac + K18ac	H3 1-20	AR(Me)TK(Me3)QTARK(Ac)STGGK(Ac)APRK(Ac)QL-K(Biot)-NH2
53	H3Cit2	H3 1-20	ACitTKQTARKSTGGKAPRKQL-K(Biot)-NH2
54	H3Cit2 + K4me3	H3 1-20	ACitTK(Me3)QTARKSTGGKAPRKQL-K(Biot)-NH2
55	H3Cit2 + K4me3 + K9ac + K14ac + K18ac	H3 1-20	ACitTK(Me3)QTARK(Ac)STGGK(Ac)APRK(Ac)QL-K(Biot)-NH2
56	H3Cit2 + K4ac + K9ac + K14ac + K18ac	H3 1-20	ACitTK(Ac)QTARK(Ac)STGGK(Ac)APRK(Ac)QL-K(Biot)-NH2
57	H3T3p	H3 1-20	ARpTKQTARKSTGGKAPRKQL-Peg-K(Biot)-NH2
58	H4 (1-23)	H4 1-23	Ac-SGRGK5GGK8GLGK12GGAK16RHRK20VLR-Peg-Biot
59	H4K5ac + K8ac + K12ac + K16ac	H4 1-23	Ac-SGRGK(Ac)GGK(Ac)GLGK(Ac)GGAK(Ac)RHRKVLR-Peg-Biot
60	H3R2me2a + K4me2	H3 1-20	AR(Me2a)TK(Me2)QTARKSTGGKAPRKQL-K(Biot)-NH2
61	H3R2me2s + K4me2	H3 1-20	AR(Me2s)TK(Me2)QTARKSTGGKAPRKQL-K(Biot)-NH2
62	H3R2me1 + K4me2	H3 1-20	AR(Me)TK(Me2)QTARKSTGGKAPRKQL-K(Biot)-NH2
63	H3Cit2 + K4me2	H3 1-20	ACitTK(Me2)QTARKSTGGKAPRKQL-K(Biot)-NH2
65	H3K4N3	H3 1-20	ARTK(N3)QTARKSTGGKAPRKQL-K(Biot)-NH2
66	H4K5ac	H4 1-23	Ac-SGRGK(Ac)GGKGLGKGGAKRHRKVLR-Peg-Biot
67	H4K8ac	H4 1-23	Ac-SGRGKGGK(Ac)GLGKGGAKRHRKVLR-Peg-Biot
68	H4K12ac	H4 1-23	Ac-SGRGKGGKGLGK(Ac)GGAKRHRKVLR-Peg-Biot
69	H4K16ac	H4 1-23	Ac-SGRGKGGKGLGKGGAK(Ac)RHRKVLR-Peg-Biot
70	H4K5ac + K12ac	H4 1-23	Ac-SGRGK(Ac)GGKGLGK(Ac)GGAKRHRKVLR-Peg-Biot
71	H4K8ac + K16ac	H4 1-23	Ac-SGRGKGGK(Ac)GLGKGGAK(Ac)RHRKVLR-Peg-Biot
72	H4K5ac + K8ac + K12ac	H4 1-23	Ac-SGRGK(Ac)GGK(Ac)GLGK(Ac)GGAKRHRKVLR-Peg-Biot
73	H4R3me2a	H4 1-23	Ac-SGR(Me2a)GKGGKGLGKGGAKRHRKVLR-K(Biot)-NH2
74	H4R3me2s	H4 1-23	Ac-SGR(Me2s)GKGGKGLGKGGAKRHRKVLR-K(Biot)-NH2
75	H4R3me1	H4 1-23	Ac-SGR(Me)GKGGKGLGKGGAKRHRKVLR-K(Biot)-NH2
76	H4S1p + R3me2a	H4 1-23	Ac-pSGR(Me2a)GKGGKGLGKGGAKRHRKVLR-K(Biot)-NH2
77	H4S1p + R3me2s	H4 1-23	Ac-pSGR(Me2s)GKGGKGLGKGGAKRHRKVLR-K(Biot)-NH2
78	H4S1p + R3me1	H4 1-23	Ac-pSGR(Me)GKGGKGLGKGGAKRHRKVLR-K(Biot)-NH2
79	H4R3me2a + K5ac + K8ac + K12ac + K16ac + K20ac	H4 1-23	Ac-SGR(Me2a)GK(Ac)GGK(Ac)GLGK(Ac)GGAK(Ac)RHRK(Ac)VLR-K(Biot)-NH2
80	H4R3me2s + K5ac + K8ac + K12ac + K16ac + K20ac	H4 1-23	Ac-SGR(Me2s)GK(Ac)GGK(Ac)GLGK(Ac)GGAK(Ac)RHRK(Ac)VLR-K(Biot)-NH2
81	H4R3me1 + K5ac + K8ac + K12ac + K16ac + K20ac	H4 1-23	Ac-SGR(Me)GK(Ac)GGK(Ac)GLGK(Ac)GGAK(Ac)RHRK(Ac)VLR-K(Biot)-NH2
82	H4K20me3	H4 11-27	Ac-GKGGAKRHRK(Me3)VLRDNIQ-Peg-Biot
83	H4K20me2	H4 11-27	Ac-GKGGAKRHRK(Me2)VLRDNIQ-Peg-Biot
84	H4K20me1	H4 11-27	Ac-GKGGAKRHRK(Me)VLRDNIQ-Peg-Biot
85	H4K12ac + K16ac + K20me3	H4 11-27	Ac-GK(Ac)GGAK(Ac)RHRK(Me3)VLRDNIQ-Peg-Biot
86	H4K12ac + K16ac + K20me2	H4 11-27	Ac-GK(Ac)GGAK(Ac)RHRK(Me2)VLRDNIQ-Peg-Biot
87	H4K12ac + K16ac + K20me1	H4 11-27	Ac-GK(Ac)GGAK(Ac)RHRK(Me)VLRDNIQ-Peg-Biot
88	H4K12ac + K16ac	H4 11-27	Ac-GK(Ac)GGAK(Ac)RHRKVLRDNIQ-Peg-Biot
89	H3K4me3 + R8me2s + K9me3	H3 1-20	ARTK(Me3)QTAR(Me2s)K(Me3)STGGKAPRKQL-K(Biot)-NH2
90	H3 (15-41)	G H3.3 15-43	Ac-APRK18QLATK23AARK27SAPSTGGVK36K37PHRYGGK(Biot)-NH2
91	H3K18me3	G H3.3 15-43	Ac-APRK(Me3)QLATKAARKSAPSTGGVKKPHRY-GG-K(Biot)-NH2
93	H3K36me3	G H3.3 15-43	Ac-APRKQLATKAARKSAPSTGGVK(Me3)KPHRY-GG-K(Biot)-NH2
95	H3K18me3 + K36me3	G H3.3 15-43	Ac-APRK(Me3)QLATKAARKSAPSTGGVK(Me3)KPHRY-GG-K(Biot)-NH2
96	H3K4me3 + R8me2a + K9me3	H3 1-20	ARTK(Me3)QTAR(Me2a)K(Me3)STGGKAPRKQL-K(Biot)-NH2
99	H4 (11-27)	H4 11-27	Ac-GKGGAKRHRKVLRDNIQ-Peg-Biot
100	H3 (74-84) N-ac	H3 74-84	Ac-IAQDFKTDLRF-Peg-K(Biot)-NH2
101	H3K79me3	H3 74-84	Ac-IAQDFK(Me3)TDLRF-Peg-K(Biot)-NH2
102	H3K79me2	H3 74-84	Ac-IAQDFK(Me2)TDLRF-Peg-K(Biot)-NH2
103	H3K79me1	H3 74-84	Ac-IAQDFK(Me)TDLRF-Peg-K(Biot)-NH2
104	H3 (74-84)	H3 74-84	IAQDFKTDLRF-Peg-K(Biot)-NH2
125	H3T3p	H3 1-20	ARpTKQTARKSTGGKAPRKQL-K(Biot)-NH2
126	H3.3K36me1	H3.3 27-45	KSAPSTGGVK(Me)KPHRYRPGT-G-K(Biot)-NH2
129	H3K9me2 + K27me2	H3 6-30	Ac-TARK(Me2)STGGKAPRKQLATKAARK(Me2)SAP-Peg-K(Biot)-NH2
132	H3K4me3 + K9me3	H3 1-20	ARTK(Me3)QTARK(Me3)STGGKAPRKQL-K(Biot)-NH2
133	H3K9me2	H3 1-20	ARTKQTARK(Me2)STGGKAPRKQL-K(Biot)-NH2
134	H3K9me1	H3 1-20	ARTKQTARK(Me)STGGKAPRKQL-K(Biot)-NH2
135	K3K4me1 + K18ac	H3 1-20	ARTK(Me)QTARKSTGGKAPRK(Ac)QL-Peg-Biot
136	H3T11p	H3 1-20	ARTKQTARKSpTGGKAPRKQL-Peg-Biot
137	H3K18me3	H3 1-20	ARTKQTARKSTGGKAPRK(Me3)QL-K(Biot)-NH2
138	H3K18me2	H3 1-20	ARTKQTARKSTGGKAPRK(Me2)QL-K(Biot)-NH2
139	H3K18me1	H3 1-20	ARTKQTARKSTGGKAPRK(Me)QL-K(Biot)-NH2
140	H3R8me1	H3 1-20	ARTKQTAR(Me)KSTGGKAPRKQL-Peg-Biot
141	H3R8me2a	H3 1-20	ARTKQTAR(Me2a)KSTGGKAPRKQL-Peg-Biot
142	H3R8me2s	H3 1-20	ARTKQTAR(Me2s)KSTGGKAPRKQL-Peg-Biot
144	H3K9ac + S10p	H3 1-20	ARTKQTARK(Ac)pSTGGKAPRKQL-K(Biot)-NH2
145	H3K9me3 + S10p	H3 1-20	ARTKQTARK(Me3)pSTGGKAPRKQL-K(Biot)-NH2
146	H3K9me2 + S10p	H3 1-20	ARTKQTARK(Me2)pSTGGKAPRKQL-K(Biot)-NH2
147	H3K9me1 + S10p	H3 1-20	ARTKQTARK(Me)pSTGGKAPRKQL-K(Biot)-NH2
148	H3K4me3 + K9ac + S10p	H3 1-20	ARTK(Me3)QTARK(Ac)pSTGGKAPRKQL-K(Biot)-NH2
149	H3R17me2a	H3 1-22	ARTKQTARKSTGGKAPR(Me2a)KQLAT-K(Biot)-NH2
150	H3R17me2s	H3 1-22	ARTKQTARKSTGGKAPR(Me2s)KQLAT-K(Biot)-NH2
151	H3R17me1	H3 1-22	ARTKQTARKSTGGKAPR(Me)KQLAT-K(Biot)-NH2
155	H3K14me2	H3 1-20	ARTKQTARKSTGGK(Me2)APRKQL-Peg-Biot
156	H3K14me3	H3 1-20	ARTKQTARKSTGG K(Me3)APRKQL-Peg-Biot
157	H3R2me2s + K4me3	H3 1-20	AR(Me2s)TK(Me3)QTARKSTGGKAPRKQL-K(Biot)-NH2
158	H3K18ac (1-25)	H3 1-25	ARTKQTARKSTGGKAPRK(Ac)QLATKAA-Peg-Biot
159	H3R17me2a (1-25)	H3 1-25	ARTKQTARKSTGGKAPR(Me2a)KQLATKAA-Peg-Biot
160	H3R17me2a + K18ac (1-25)	H3 1-25	ARTKQTARKSTGGKAPR(Me2a)K(Ac)QLATKAA-Peg-Biot
161	H3 (1-25)	H3 1-25	ARTKQTARKSTGGKAPRKQLATKAA-Peg-Biot
162	H3T6p	H3 1-20	ARTKQpTARKSTGGKAPRKQL-K(Biot)-NH2
163	H3K4me3 + T6p	H3 1-20	ARTK(Me3)QpTARKSTGGKAPRKQL-K(Biot)-NH2
164	H3K4me2 + T6p	H3 1-20	ARTK(Me2)QpTARKSTGGKAPRKQL-K(Biot)-NH2
165	H3T6p + K9ac + K14ac + K18ac	H3 1-20	ARTKQpTARK(Ac)STGGK(Ac)APRK(Ac)QL-K(Biot)-NH2
166	H3K4me3 + T6p + K9ac + K14ac + K18ac	H3 1-20	ARTK(Me3)QpTARK(Ac)STGGK(Ac)APRK(Ac)QL-K(Biot)-NH2
167	H3K4me2 + T6p + K9ac + K14ac + K18ac	H3 1-20	ARTK(Me2)QpTARK(Ac)STGGK(Ac)APRK(Ac)QL-K(Biot)-NH2
169	H3K18ac + K23ac + K27ac	H3 15-34	Ac-APRK(Ac)18QLATK(Ac)23AARK(Ac)27SAPSTGG-Peg-Biot
170	H3K18ac + K23ac + K27ac + S28p	H3 15-34	Ac-APRK(Ac)18QLATK(Ac)23AARK(Ac)27pSAPSTGG-Peg-Biot
171	H3K23ac	H3 15-34	Ac-APRKQLATK(Ac)23AARKSAPSTGG-Peg-Biot
174	H3R2me2s + K4me3 + K9ac + K14ac + K18ac	H3 1-20	AR(Me2s)TK(Me3)QTARK(Ac)STGGK(Ac)APRK(Ac)QL-K(Biot)-NH2
178	H3R8me1 + K9me3	H3 1-20	ARTKQTAR(Me)K(Me3)STGGKAPRKQL-K(Biot)-NH2
179	H3R8me1 + K9me2	H3 1-20	ARTKQTAR(Me)K(Me2)STGGKAPRKQL-K(Biot)-NH2
180	H3R8me2a + K9me3	H3 1-20	ARTKQTAR(Me2a)K(Me3)STGGKAPRKQL-K(Biot)-NH2
181	H3R8me2a + K9me2	H3 1-20	ARTKQTAR(Me2a)K(Me2)STGGKAPRKQL-K(Biot)-NH2
182	H3R8me2a + K9me1	H3 1-20	ARTKQTAR(Me2a)K(Me)STGGKAPRKQL-K(Biot)-NH2
183	H3R8me2s + K9me3	H3 1-20	ARTKQTAR(Me2s)K(Me3)STGGKAPRKQL-K(Biot)-NH2
184	H3R8me2s + K9me2	H3 1-20	ARTKQTAR(Me2s)K(Me2)STGGKAPRKQL-K(Biot)-NH2
185	H3R8me2s + K9me1	H3 1-20	ARTKQTAR(Me2s)K(Me)STGGKAPRKQL-K(Biot)-NH2
186	H3K4ac + K9me2 + K14ac + K18ac	H3 1-20	ARTK(Ac)QTARK(Me2)STGGK(Ac)APRK(Ac)QL-K(Biot)-NH2
187	H3K4ac + K9me1 + K14ac + K18ac	H3 1-20	ARTK(Ac)QTARK(Me)STGGK(Ac)APRK(Ac)QL-K(Biot)-NH2
195	H3K27me3	H3 15-34	Ac-APRK18QLATK23AARK(Me3)27SAPSTGG-Peg-Biot
196	H3K27me2	H3 15-34	Ac-APRK18QLATK23AARK(Me2)27SAPSTGG-Peg-Biot
197	H3K27me1	H3 15-34	Ac-APRK18QLATK23AARK(Me)27SAPSTGG--Peg-Biot
198	H3R26me2a + K27me3	H3 15-34	Ac-APRK18QLATK23AAR(Me2a)K(Me3)27SAPSTGG-Peg-Biot
200	H3R26me2a + K27me1	H3 15-34	Ac-APRK18QLATK23AARR(Me2a)K(Me)27SAPSTGG-Peg-Biot
202	H3 15-34	H3 15-34	Ac-APRKQLATKAARKSAPATGG-Peg-K(Biot)-NH2
203	H3 30-49	H3 30-49	Ac-PATGGVKKPHRYRPGTVALR-Peg-K(Biot)-NH2
208	H3 105-124	H3 105-124	Ac-EDTNLCAIHAKRVTIMPKDI-Peg-K(Biot)-NH2
209	H3.3 15-34	H3.3 15-34	Ac-APRKQLATKAARKSAPSTGG-Peg-K(Biot)-NH2
210	H3.3 30-49	H3.3 30-49	Ac-PSTGGVKKPHRYRPGTVALR-Peg-K(Biot)-NH2
211	H3.3 75-94	H3.3 75-94	Ac-AQDFKTDLRFQSAAIGALQE-Peg-K(Biot)-NH2
213	H3 120-135	H3 120-135	(Biot)Peg-MPKDIQLARRIRGERA-OH
215	H3 15-34	H3 15-34	Ac-APRKQLATK23(Me)AARKSAPATGG-Peg-K(Biot)-NH2
216	H3K9-Nle (1-20)	H3 1-20	AR2TK4QTAR8Nle9S10TGGK14APRK18QL-Peg-Biot
217	H3K14-Nle (1-20)	H3 1-20	AR2TK4QTAR8K9S10TGG-Nle14APRK18QL-Peg-Biot
218	H3K18-Nle (11-26)	H3 11-26	Ac-TGGKAPR-Nle18QLATK23AAR-Peg-Biot
219	H3K23-Nle (15-31)	H3 15-31	Ac-APRK18QLAT-Nle23AARK27SAPS-Peg-Biot
220	H3T6p + K9me3	H3 1-20	ARTKQpTARK(Me3)STGGKAPRKQL-K(Biot)-NH2
221	H3T6p + R8me2a + K9me3	H3 1-20	ARTKQpTAR(Me2a)K(Me3)STGGKAPRKQL-K(Biot)-NH2
224	H3R26me2a	H3 15-34	Ac-APRK18QLATK23AAR(Me2a)K27SAPSTGG-Peg-Biot
225	H3K27me3 + S28p	H3 15-34	Ac-APRK18QLATK23AARK(Me3)27pSAPSTGG-Peg-Biot
226	H3K27me2 + S28p	H3 15-34	Ac-APRK18QLATK23AARK(Me2)27pSAPSTGG-Peg-Biot
229	H3K4ac + K9me3	H3 1-20	ARTK(Ac)QTARK(Me3)STGGKAPRKQL-K(Biot)-NH2
237	H3K9me2 (1-32)	H3 1-32	ARTKQTARK(Me2)STGGKAPRKQLATKAARKSAPAT-Peg-Biot
238	H3K9me2 + K27me1 (1-32)	H3 1-32	ARTKQTARK(Me2)STGGKAPRKQLATKAARK(Me)SAPAT-Peg-Biot
241	H3K27ac	H3 15-34	Ac-APRK18QLATK23AARK(Ac)27SAPSTGG-Peg-Biot
242	H3K27ac + S28p	H3 15-34	Ac-APRK18QLATK23AARK(Ac)27pSAPSTGG-Peg-K(Biot)-NH2
243	H3S28p	H3 15-34	Ac-APRK18QLATK23AARK27pSAPSTGG-Peg-K(Biot)-NH2
245	H3 (1-32)	H3 1-32	ARTKQTARKSTGGKAPRKQLATKAARKSAPAT-Peg-Biot
246	H3 (1-20) N-ac	H3 1-20	Ac-AR2TK4QTAR8K9S10TGGK14APRK18QL-Peg-Biot
253	H3 (52-61)	H3 52-61	Ac-RRYQK56STELL-Peg-Biot
254	H3K56ac (52-61)	H3 52-61	Ac-RRYQK(Ac)STELL-Peg-Biot
255	H3K56me3 (52-61)	H3 52-61	Ac-RRYQK(Me3)STELL-Peg-Biot
258	H3K9me2 (1-15)	H3 1-15	ARTKQTARK(Me2)STGGKA-Peg-Biot
259	H3K4me2 + K9me2	H3 1-15	ARTK(Me2)QTARK(Me2)STGGKA-Peg-Biot
260	H3K4me1 + K9me2	H3 1-15	ARTK(Me)QTARK(Me2)STGGKA-Peg-Biot
264	H3K4me3 + K9me2	H3 1-15	ARTK(Me3)QTARK(Me2)STGGKA-Peg-Biot
265	H3K4A + K9me2 (1-15)	H3 1-15	ARTAQTARK(Me2)STGGKA-Peg-Biot
300	H2A (1-17)	H2A 1-17	Ac-SGRGKQGGKARAKAKTR-Peg-Biot
301	H2AK5ac + K9ac + K13ac + K15ac	H2A 1-17	Ac-SGRGK(Ac)QGGK(Ac)ARAK(Ac)AK(Ac)TR-Peg-Biot
302	H2AK5ac	H2A 1-17	Ac-SGRGK(Ac)QGGKARAKAKTR-Peg-Biot
303	H2AS1p + K5ac	H2A 1-17	Ac-pSGRGK(Ac)QGGKARAKAKTR-Peg-Biot
304	H2AR3me2a + K5ac	H2A 1-17	Ac-SGR(Me2a)GK(Ac)QGGKARAKAKTR-Peg-Biot
305	H2AS1p + R3me2a + K5ac	H2A 1-17	Ac-pSGR(Me2a)GK(Ac)QGGKARAKAKTR-Peg-Biot
306	H2ACit3 + K5ac	H2A 1-17	Ac-SGCitGK(Ac)QGGKARAKAKTR-Peg-Biot
307	H2AS1p + Cit3 + K5ac	H2A 1-17	Ac-pSGCitGK(Ac)QGGKARAKAKTR-Peg-Biot
308	H2AS1p + K5ac + K9ac + K13ac + K15ac	H2A 1-17	Ac-pSGRGK(Ac)QGGK(Ac)ARAK(Ac)AK(Ac)TR-Peg-Biot
309	H2AK5ac + K9ac + K13ac + K15ac (no N-ac)	H2A 1-17	SGRGK(Ac)QGGK(Ac)ARAK(Ac)AK(Ac)TR-Peg-Biot
310	H2AS1p + K5ac + K9ac + K13ac + K15ac (no N-ac)	H2A 1-17	pSGRGK(Ac)QGGK(Ac)ARAK(Ac)AK(Ac)TR-Peg-Biot
311	H2AX (132-142)	H2A.X	Biot-Peg-G132KKATQAS139QEY142-OH
312	H2AX (S139p)	H2A.X	Biot-Peg-G132KKATQApS139QEY142-OH
315	Flag-Tag	Flag-Tag	Biot-Peg-DYKDDDDK-NH2
316	HA-Tag	HA-Tag	Biot-Peg-YPYDVPDYASL-NH2
317	His-Tag	His-Tag	Biot-Peg-HHHHHH-NH2
318	Myc-Tag	Myc-Tag	Biot-Peg-EQKLISEEDL-NH2
319	V5-Tag	V5-Tag	Biot-Peg-GKPIPNPLLGLDST-NH2
320	H2A.Z (1-19)	H2A.Z 1-19	AGGKAGKDSGKAKTKAVSR-Peg-Biot
321	H2A.Z (1-19) N-ac	H2A.Z 1-19	Ac-AGGKAGKDSGKAKTKAVSR-Peg-Biot
322	H2A.Z K4ac + K8ac + K12ac (1-19)	H2A.Z 1-19	AGGK(Ac)AGK(Ac)DSGK(Ac)AKTKAVSR-Peg-Biot
323	H2A.Z K4ac + K8ac + K12ac (1-19) N-ac	H2A.Z 1-19	Ac-AGGK(Ac)AGK(Ac)DSGK(Ac)AKTKAVSR-Peg-Biot
331	H3 (21-44)	H3 21-44	ATKAARKSAPATGGVKKPHRYRPG - GK(Biotin)-OH
332	H3K36me1 (21-44)	H3 21-44	ATKAARKSAPATGGVK(Me)KPHRYRPG-GK(Biotin)-OH
333	H3K36me2 (21-44)	H3 21-44	ATKAARKSAPATGGVK(Me2)KPHRYRPG-GK(Biotin)-OH
334	H3K36me3 (21-44)	H3 21-44	ATKAARKSAPATGGVK(Me3)KPHRYRPG-GK(Biotin)-OH
335	H3K36ac (21-44)	H3 21-44	ATKAARKSAPATGGVK(Ac)KPHRYRPG-GK(Biotin)-OH
336	H3K27acK36me1 (21-44)	H3 21-44	ATKAARK(Ac)SAPATGGVK(Me)KPHRYRPG-GK(Biotin)-OH
337	H3K27acK36me2 (21-44)	H3 21-44	ATKAARK(Ac)SAPATGGVK(Me2)KPHRYRPG-GK(Biotin)-OH
350	H4R3me2a + K5ac	H4 1-23	Ac-SGR(Me2a)GK(Ac)GGKGLGKGGAKRHRKVLR-K(Biot)-NH2
352	H4K20ac	H4 1-23	Ac-SGRGKGGKGLGKGGAKRHRK(Ac)VLRD-Peg-Biot
353	H4S1p + K5ac + K8ac + K12ac + K16ac	H4 1-23	Ac-pSGRGK(Ac)GGK(Ac)GLGK(Ac)GGAK(Ac)RHRKVLR-Peg-Biot
357	H4S1p (1-23)	H4 1-23	Ac-pSGRGKGGKGLGKGGAKRHRKVLR-Peg-Biot
359	H4K5ac + K8ac	H4 1-23	Ac-SGRGK(Ac)GGK(Ac)GLGKGGAKRHRKVLR-Peg-Biot
360	H4K5ac + K16ac	H4 1-23	Ac-SGRGK(Ac)GGKGLGKGGAK(Ac)RHRKVLR-Peg-Biot
361	H4K5ac + K20ac	H4 1-23	Ac-SGRGK(Ac)GGKGLGKGGAKRHRK(Ac)VLR-Peg-Biot
362	H4K8ac + K12ac	H4 1-23	Ac-SGRGKGGK(Ac)GLGK(Ac)GGAKRHRKVLR-Peg-Biot
363	H4K8ac + K20ac	H4 1-23	Ac-SGRGKGGK(Ac)GLGKGGAKRHRK(Ac)VLR-Peg-Biot
364	H4K12ac + K16ac	H4 1-23	Ac-SGRGKGGKGLGK(Ac)GGAK(Ac)RHRKVLR-Peg-Biot
365	H4K12ac + K20ac	H4 1-23	Ac-SGRGKGGKGLGK(Ac)GGAKRHRK(Ac)VLR-Peg-Biot
366	H4K16ac + K20ac	H4 1-23	Ac-SGRGKGGKGLGKGGAK(Ac)RHRK(Ac)VLR-Peg-Biot
370	H4K12ac + KQ5,8,16,20	H4 1-23	Ac-SGRGQGGQGLGK(Ac)GGAQRHRQVLR-Peg-Biot
371	H4K5me1	H4 1-23	Ac-SGRGK(Me)GGKGLGKGGAKRHRKVLR-Peg-Biot
372	H4K8me1	H4 1-23	Ac-SGRGKGGK(Me)GLGKGGAKRHRKVLR-Peg-Biot
373	H4K12me1	H4 1-23	Ac-SGRGKGGKGLGK(Me)GGAKRHRKVLR-Peg-Biot
374	H4K5ac + K8me1 + K12ac	H4 1-23	Ac-SGRGK(Ac)GGK(Me)GLGK(Ac)GGAKRHRKVLR-Peg-Biot
375	H4K5me1 + K8ac + K12me1	H4 1-23	Ac-SGRGK(Me)GGK(Ac)GLGK(Me)GGAKRHRKVLR-Peg-Biot
376	H4K5me1 + K8me1 + K12me1	H4 1-23	Ac-SGRGK(Me)GGK(Me)GLGK(Me)GGAKRHRKVLR-Peg-Biot
378	H4K8ac + K12ac + K16ac	H4 1-23	Ac-SGRGKGGK(Ac)GLGK(Ac)GGAK(Ac)RHRKVLR-Peg-Biot
379	H4K5ac + K12ac + K16ac	H4 1-23	Ac-SGRGK(Ac)GGKGLGK(Ac)GGAK(Ac)RHRKVLR-Peg-Biot
380	H4K5ac + K8ac + K16ac	H4 1-23	Ac-SGRGK(Ac)GGK(Ac)GLGKGGAK(Ac)RHRKVLR-Peg-Biot
381	H4K5me1 + K8ac + K12ac + K16ac	H4 1-23	Ac-SGRGK(Me)GGK(Ac)GLGK(Ac)GGAK(Ac)RHRKVLR-Peg-Biot
382	H4K5ac + K8me1 + K12ac + K16ac	H4 1-23	Ac-SGRGK(Ac)GGK(Me)GLGK(Ac)GGAK(Ac)RHRKVLR-Peg-Biot
383	H4K5ac + K8ac + K12me1 + K16ac	H4 1-23	Ac-SGRGK(Ac)GGK(Ac)GLGK(Me)GGAK(Ac)RHRKVLR-Peg-Biot
393	H4K20me3 (1-23)	H4 1-23	Ac-SGRGKGGKGLGKGGAKRHRK(Me3)VLR-Peg-Biot
394	H4K5proK8proK12pro	H4 1-23	Ac-SGRGK(Pro)GGK(Pro)GLGK(Pro)GGAKRHRKVLR-Peg-Biot
395	H4K5butK8butK12but	H4 1-23	Ac-SGRGK(But)GGK(But)GLGK(But)GGAKRHRKVLR-Peg-Biot
396	H4K5crK8crK12cr	H4 1-23	Ac-SGRGK(Cr)GGK(Cr)GLGK(Cr)GGAKRHRKVLR-Peg-Biot
400	H2B (1-24)	H2B 1-24	PEPAKSAPAPKKGSKKAVTKAQKK-Peg-Biot
401	H2BK5me3	H2B 1-24	PEPAK(Me3)SAPAPKKGSKKAVTKAQKK-Peg-Biot
402	H2BK5me2	H2B 1-24	PEPAK(Me2)SAPAPKKGSKKAVTKAQKK-Peg-Biot
403	H2BK5me1	H2B 1-24	PEPAK(Me)SAPAPKKGSKKAVTKAQKK-Peg-Biot
408	H2BK12ac	H2B 1-24	PEPAKSAPAPKK(Ac)GSKKAVTKAQKK-Peg-Biot
409	H2BK15ac	H2B 1-24	PEPAKSAPAPKKGSK(Ac)KAVTKAQKK-Peg-Biot
410	H2BK16ac	H2B 1-24	PEPAKSAPAPKKGSKK(Ac)AVTKAQKK-Peg-Biot
411	H2BK20ac	H2B 1-24	PEPAKSAPAPKKGSKKAVTK(Ac)AQKK-Peg-Biot
412	H2BK12ac + K15ac + K16ac + K20ac	H2B 1-24	PEPAKSAPAPKK(Ac)GSK(Ac)K(Ac)AVTK(Ac)AQKK-Peg-Biot
475	H3.3T32pK36me1 (27-45)	H3.3 27-45	KSAPSpTGGVK(Me)KPHRYRPGT-G-K(Biot)-NH2
476	H3.3T32p (27-45)	H3.3 27-45	KSAPSpTGGVKKPHRYRPGT-G-K(Biot)-NH2
587	H2A (10-25)	H2A10-25	Ac-ARAKAKTRSSRAGLQF-Peg-Biotin
625	H2A.X (1-17)	H2A.X	Ac-SGRGKTGGKARAKAKSR-Peg-Biotin
626	H2A.X K5ac	H2A.X	Ac-SGRGK(Ac)TGGKARAKAKSR-Peg-Biotin
661	H3K4me3 (1-11)	H3 1-11	ARTK(Me3)QTARKST-Peg-Biot
662	H3K4me3 (1-7)	H3 1-7	ARTK(Me3)QTA-Peg-Biot
789	H3K36me3		KSAPSTGGVK(Me3)KPHRYRPGTV-K(biotin)-NH2
790	H3S31p + K36me3		KSAPpSTGGVK(Me3)KPHRYRPGTV-K(biotin)-NH2
853	H3K23me3 (15-34)	H3 15-34	Ac-APRKQLATK(Me3)AARKSAPATGG-Peg-K(Biot)-NH2
1012	H3K9pro	H3 1-20	ARTKQTARK(Prop)STGGKAPRKQL-K(Biot)-NH2
1013	H3K9but	H3 1-20	ARTKQTARK(But)STGGKAPRKQL-K(Biot)-NH2
1014	H3K9cr	H3 1-20	ARTKQTARK(Cr)STGGKAPRKQL-K(Biot)-NH2
1021	H3.3K27pro (15-34)	H3.3 15-34	Ac-APRKQLATKAARK(Prop)27SAPSTGG-Peg-Biot
1022	H3.3K27but (15-34)	H3.3 15-34	Ac-APRKQLATKAARK(But)27SAPSTGG-Peg-Biot
1023	H3.3K27cr (15-34)	H3.3 15-34	Ac-APRKQLATKAARK(Cr)27SAPSTGG-Peg-Biot
1024	H3.3K27vl (15-34)	H3.3 15-34	Ac-APRKQLATKAARK(Vl)27SAPSTGG-Peg-Biot
1025	H3.3K27hxo (15-34)	H3.3 15-34	Ac-APRKQLATKAARK(Hxo)27SAPSTGG-Peg-Biot
1027	H3.3K27bhb (15-34)	H3.3 15-34	Ac-APRKQLATKAARK(bHB)27SAPSTGG-Peg-Biot
1028	H3K4me1 (1-21)	H3 1-21	ARTK(Me)QTARKSTGGKAPRKQLA-GG-K(Biot)-NH2
1029	H3K9vl	H3 1-20	ARTKQTARK(Vl)STGGKAPRKQL-K(Biot)-NH2
1030	H3K9hxo	H3 1-20	ARTKQTARK(Hxo)STGGKAPRKQL-K(Biot)-NH2
1032	H3K9bhb	H3 1-20	ARTKQTARK(bHB)STGGKAPRKQL-K(Biot)-NH2
1034	H3K9su	H3 1-20	ARTKQTARK(Su)STGGKAPRKQL-K(Biot)-NH2
1040	H3K4me3R8me2a	H3 1-20	ARTK(Me3)QTAR(Me2a)KSTGGKAPRKQL-K(Biot)-NH2
1043	H3K9crK14crK18cr	H3 1-20	ARTKQTARK(Cr)STGGK(Cr)APRK(Cr)QL-K(Biot)-NH2
2445	H3.1K14ac (1-32)	H3 1-32	ARTKQTARKSTGGK(Ac)APRKQLATKAARKSAPAT-Peg-Biot
2446	H3.1K18ac (1-32)	H3 1-32	ARTKQTARKSTGGKAPRK(Ac)QLATKAARKSAPAT-Peg-Biot
2447	H3.1K23ac (1-32)	H3 1-32	ARTKQTARKSTGGKAPRKQLATK(Ac)AARKSAPAT-Peg-Biot
2655	H3.1 (15-34), K27ac	H3.1 15-34	Ac-APRKQLATKAARK(Ac)SAPATGG-Peg-Biot
2656	H3.1 (15-34), K27but	H3.1 15-34	Ac-APRKQLATKAARK(But)SAPATGG-Peg-Biot
2657	H3.1 (1-20), K18but	H3.1 1-20	ARTKQTARKSTGGKAPRK(But)QL-K(Biot)-NH2
2663	H3K23me2 (15-34)	H3 15-34	Ac-APRKQLATK23(Me2)AARKSAPATGG-Peg-K(Biot)-NH2
2664	H3.3K36me3 (27-45)	H3.3 27-45	KSAPSTGGVK(Me3)KPHRYRPGT-G-K(Biot)-NH2
2665	H3.3K36me2 (27-45)	H3.3 27-45	KSAPSTGGVK(Me2)KPHRYRPGT-G-K(Biot)-NH2
2666	H3.3K36ac (27-45)	H3.3 27-45	KSAPSTGGVK(Ac)KPHRYRPGT-G-K(Biot)-NH2
2667	H3.3 (27-45)	H3.3 27-45	KSAPSTGGVKKPHRYRPGT-G-K(Biot)-NH2
2669	H4 (1-24)	H4 1 - 24	Ac-SGRGKGGKGLGKGGAKRHRKVLRD-K(Biotin)-NH2
2670	H3Cit8 (1-20)	H3 1-20	ARTKQTA-Cit8-KSTGGKAPRKQL-K(Biotin)-NH2
2671	H4K12acK16acK20me3 (1-23)	H4 1 - 23	Ac-SGRGKGGKGLGK(Ac)GGAK(Ac)RHRK(Me3)VLR-K(Biotin)-NH2
2704	H4K5but (1-23)	H4 1-23	Ac-SGRGK(But)GGKGLGKGGAKRHRKVLR-Peg-Biot
2705	H4K8but (1-23)	H4 1-23	Ac-SGRGKGGK(But)GLGKGGAKRHRKVLR-Peg-Biot
2706	H4K5K8but (1-23	H4 1-23	Ac-SGRGK(But)GGK(But)GLGKGGAKRHRKVLR-Peg-Biot
2716	H3K27acK36me3 (21-44)	H3 21-44	ATKAACit26KSAPATGGVKKPHRYRPGGG-K(Biotin)-OH

## Sheet: Microarray
0	158	309	62	2447	141	305	58	1040	126	133	5	1029	4	89	1
0	217	147	14	0	211	139	10	0	203	260	71	0	169	400	67
0	379	383	79	0	361	65	75	0	321	164	22	0	246	151	anti-mouse
0	320	163	21	0	357	167	25	0	378	382	78	0	409	366	82
0	202	403	70	0	210	626	74	0	216	146	13	0	238	150	17
1034	88	132	anti-rabbit	2446	140	138	8	0	156	308	61	0	161	352	66
0	2670	371	90	0	2655	195	83	0	2663	181	30	0	410	174	26
0	317	221	39	0	2704	185	35	0	2716	255	103	0	334	375	99
0	1023	224	301	0	1013	129	312	0	396	56	48	0	mouse IgG	237	43
0	395	55	47	0	1012	360	52	0	1022	364	300	0	1027	370	304
0	337	254	102	0	2669	353	2665	0	316	220	38	0	1028	226	42
0	853	180	29	0	2657	184	34	0	393	198	86	0	333	374	95
0	159	310	63	0	142	306	59	1043	135	134	6	1030	18	96	2
0	218	148	15	0	213	144	11	0	208	264	72	0	170	401	68
0	380	789	80	0	363	350	76	0	322	165	23	0	258	157	19
0	265	162	20	0	323	166	24	0	365	381	77	0	408	790	81
0	171	402	69	0	209	625	73	0	215	145	12	0	219	149	16
1032	87	125	3	2445	136	137	7	0	155	307	60	0	160	245	243
0	331	372	91	0	661	196	84	0	2656	182	32	0	411	178	27
0	318	229	40	0	2671	186	36	0	2705	241	104	0	335	376	100
0	1024	259	302	0	1014	362	2666	0	475	57	50	0	rabbit IgG	53	44
0	394	54	45	0	476	359	51	0	1021	200	2667	0	1025	242	303
0	336	253	101	0	2706	2664	311	0	315	187	37	0	319	225	41
0	412	179	28	0	587	183	33	0	662	197	85	0	332	373	93
0	160	245	243	0	155	307	60	2445	136	137	7	1032	87	125	3
0	219	149	16	0	215	145	12	0	209	625	73	0	171	402	69
0	408	790	81	0	365	381	77	0	323	166	24	0	265	162	20
0	258	157	19	0	322	165	23	0	363	350	76	0	380	789	80
0	170	401	68	0	208	264	72	0	213	144	11	0	218	148	15
1030	18	96	2	1043	135	134	6	0	142	306	59	0	159	310	63
0	332	373	93	0	662	197	85	0	587	183	33	0	412	179	28
0	319	225	41	0	315	187	37	0	2706	2664	311	0	336	253	101
0	1025	242	303	0	1021	200	2667	0	476	359	51	0	394	54	45
0	rabbit IgG	53	44	0	475	57	50	0	1014	362	2666	0	1024	259	302
0	335	376	100	0	2705	241	104	0	2671	186	36	0	318	229	40
0	411	178	27	0	2656	182	32	0	661	196	84	0	331	372	91
0	161	352	66	0	156	308	61	2446	140	138	8	1034	88	132	anti-rabbit
0	238	150	17	0	216	146	13	0	210	626	74	0	202	403	70
0	409	366	82	0	378	382	78	0	357	167	25	0	320	163	21
0	246	151	anti-mouse	0	321	164	22	0	361	65	75	0	379	383	79
0	169	400	67	0	203	260	71	0	211	139	10	0	217	147	14
1029	4	89	1	1040	126	133	5	2447	141	305	58	0	158	309	62
0	333	374	95	0	393	198	86	0	2657	184	34	0	853	180	29
0	1028	226	42	0	316	220	38	0	2669	353	2665	0	337	254	102
0	1027	370	304	0	1022	364	300	0	1012	360	52	0	395	55	47
0	mouse IgG	237	43	0	396	56	48	0	1013	129	312	0	1023	224	301
0	334	375	99	0	2716	255	103	0	2704	185	35	0	317	221	39
0	410	174	26	0	2663	181	30	0	2655	195	83	0	2670	371	90

## Sheet: Quantitative Analysis
Data S1. Microarray analysis of AKR2-Histone interactions.
						Normalized (Value - Ave (0))				Average, SE				t-test (p = 0.05)	One-Way ANOVA (https://goodcalculators.com/one-way-anova-calculator/)(p = 0.05)
		SUB		HSP70		SUB		HSP70		SUB		HSP70		SUB	SUB
Peptide #	Peptide ID	Value 1	Value 2	Value 1	Value 2	Value 1	Value 2	Value 1	Value 2	Average	SE	Average	SE			Protein	Peptide #	Peptide ID
1	H3 (1-20)	4954	5650	4496	3796.33	-900	-146	-295	-707.667	-523	308.184	-501.333	168.67	0.482754	0.96		1	H3 (1-20)
2	H3K9ac	5425.67	6372.33	6240.33	3803.67	-428.333	576.333	1449.33	-700.333	74	410.64	374.5	878.638	0.415933	0.8236		2	H3K9ac
3	H3K9ac	4965	5597.67	4119.33	5419.33	-889	-198.333	-671.667	915.333	-543.667	282.298	121.833	648.658	0.276261	0.5226		3	H3K9ac
4	H3K4ac	5417	5356.33	5182.67	4353.33	-437	-439.667	391.667	-150.667	-438.333	1.08995	120.5	221.669	0.143799	0.1757		4	H3K4ac
5	H3K4ac + K14ac	6030.33	5377	4975	4017.33	176.333	-419	184	-486.667	-121.333	243.332	-151.333	274.123	0.476409	0.9527		5	H3K4ac + K14ac
6	H3K9ac + K14ac	5995.33	5311	5110.67	4065.33	141.333	-485	319.667	-438.667	-171.833	256.003	-59.5	309.955	0.420607	0.8404		6	H3K9ac + K14ac
7	H3K4ac + K9ac	5584.33	5834.67	3779.33	5218.67	-269.667	38.6667	-1011.67	714.667	-115.5	126.026	-148.5	705.608	0.487885	0.9734		7	H3K4ac + K9ac
8	H3K4ac + K9ac + K14ac	5253	5900.67	4312.33	5113.67	-601	104.667	-478.667	609.667	-248.167	288.429	65.5	444.837	0.341628	0.6767		8	H3K4ac + K9ac + K14ac
10	H3K18ac	5756	6026	4733.33	5017.67	-98	230	-57.6667	513.667	66	134.064	228	233.522	0.341029	0.6718		10	H3K18ac
11	H3K14ac + K18ac	5672.33	5646	3953	5151.33	-181.667	-150	-838	647.333	-165.833	12.9432	-95.3333	607.104	0.469875	0.933		11	H3K14ac + K18ac
12	H3K9ac + K18ac	5907.67	5590	4637	3725.67	53.6667	-206	-154	-778.333	-76.1667	106.134	-466.167	255.185	0.207233	0.3678		12	H3K9ac + K18ac
13	H3K4ac + K18ac	5594.33	5259.67	5572	3648.67	-259.667	-536.333	781	-855.333	-398	113.083	-37.1667	668.822	0.367867	0.7059		13	H3K4ac + K18ac
14	H3K9ac + K14ac + K18ac	5950.33	5599.33	5718	5183.67	96.3333	-196.667	927	679.667	-50.1667	119.759	803.333	101.093	0.0246857	0.0468		14	H3K9ac + K14ac + K18ac
15	H3K4ac + K14ac + K18ac	5542	5650.67	4272	5941	-312	-145.333	-519	1437	-228.667	68.122	459	799.48	0.304791	0.5562		15	H3K4ac + K14ac + K18ac
16	H3K4ac + K9ac + K18ac	5410	5718	5932.67	3969.33	-444	-78	1141.67	-534.667	-261	149.596	303.5	685.171	0.310794	0.5783		16	H3K4ac + K9ac + K18ac
17	H3K4ac + K9ac + K14ac + K18ac	5026.67	5433.33	5032.33	3589.67	-827.333	-362.667	241.333	-914.333	-595	189.924	-336.5	472.358	0.367827	0.7182		17	H3K4ac + K9ac + K14ac + K18ac
18	H3K4me3	5976.33	6217.33	5593.67	4431	122.333	421.333	802.667	-73	271.833	122.211	364.833	357.913	0.43438	0.8586		18	H3K4me3
19	H3K4me3 + K9ac	5662.33	5887.33	6145.67	3800.33	-191.667	91.3333	1354.67	-703.667	-50.1667	115.671	325.5	841.307	0.38869	0.7521		19	H3K4me3 + K9ac
20	H3K4me3 + K14ac	5410.67	5580.33	4141.33	5521.67	-443.333	-215.667	-649.667	1017.67	-329.5	93.0547	184	681.493	0.324089	0.6039		20	H3K4me3 + K14ac
21	H3K4me3 + K18ac	5381	5612	5420	5512	-473	-184	629	1008	-328.5	118.124	818.5	154.91	0.0231263	0.0406		21	H3K4me3 + K18ac
22	H3K4me3 + K9ac + K14ac	6126.67	5131.33	5253.33	3784	272.667	-664.667	462.333	-720	-196	383.118	-128.833	483.258	0.46877	0.9373		22	H3K4me3 + K9ac + K14ac
23	H3K4me3 + K9ac + K18ac	5555.67	5550.33	4647	3885	-298.333	-245.667	-144	-619	-272	21.5266	-381.5	194.148	0.362496	0.6917		23	H3K4me3 + K9ac + K18ac
24	H3K4me3 + K14ac + K18ac	5723.67	5675	3758	5314.67	-130.333	-121	-1033	810.667	-125.667	3.81483	-111.167	753.566	0.494994	0.9889		24	H3K4me3 + K14ac + K18ac
25	H3K4me3 + K9ac + K14ac + K18ac	5597	5846	5074.33	4807.67	-257	50	283.333	303.667	-103.5	125.481	293.5	8.31089	0.116798	0.1231		25	H3K4me3 + K9ac + K14ac + K18ac
26	H3T3p + K4me3 + K9ac + K14ac + K18ac	5252.33	5587.67	5873.67	4116.33	-601.667	-208.333	1082.67	-387.667	-405	160.768	347.5	600.973	0.243308	0.4272		26	H3T3p + K4me3 + K9ac + K14ac + K18ac
27	H3T3p + K4me3	5332.33	5439.33	5688.33	3722.67	-521.667	-356.667	897.333	-781.333	-439.167	67.4408	58	686.125	0.329694	0.6149		27	H3T3p + K4me3
28	H3R2me2a + T3p + K4me3 + K9ac + K14ac + K18ac	6230.67	5668.33	4227	6084.33	376.667	-127.667	-564	1580.33	124.5	206.137	508.167	876.458	0.391011	0.7609		28	H3R2me2a + T3p + K4me3 + K9ac + K14ac + K18ac
29	H3R2me2a + T3p + K4me3	5055	6034.33	4173.67	4497.67	-799	238.333	-617.333	-6.33333	-280.333	423.992	-311.833	249.735	0.481991	0.9636		29	H3R2me2a + T3p + K4me3
30	H3R2me2a + K4me3	5705	5580.33	5443	4982	-149	-215.667	652	478	-182.333	27.2488	565	71.1194	0.0234456	0.0152		30	H3R2me2a + K4me3
32	H3K4me2	6092	5318.67	4571	3608	238	-477.333	-220	-896	-119.667	292.38	-558	276.303	0.233659	0.4668		32	H3K4me2
33	H3K4me2 + K9ac + K14ac + K18ac	5439	6283	3535.33	5094	-415	487	-1255.67	590	36	368.676	-332.833	754.383	0.3824	0.7538		33	H3K4me2 + K9ac + K14ac + K18ac
34	H3K4me1	5449.33	6337	4083	5807.67	-404.667	541	-708	1303.67	68.1667	386.524	297.833	822.233	0.430975	0.8552		34	H3K4me1
35	H3K4me1 + K9ac + K14ac + K18ac	5688.67	6333.67	4396.33	4998	-165.333	537.667	-394.667	494	186.167	287.339	49.6667	363.227	0.416551	0.8315		35	H3K4me1 + K9ac + K14ac + K18ac
36	H3S10p	5349.33	6036	3596.67	4637.33	-504.667	240	-1194.33	133.333	-132.333	304.369	-530.5	542.66	0.33254	0.6531		36	H3S10p
37	H3K4ac + K9ac + S10p + K14ac + K18ac	5730.67	5134.33	4447.67	3780.67	-123.333	-661.667	-343.333	-723.333	-392.5	220.034	-533.333	155.318	0.357364	0.7115		37	H3K4ac + K9ac + S10p + K14ac + K18ac
38	H3K4me3 + S10p	5616	5249.33	5121	4120.67	-238	-546.667	330	-383.333	-392.333	126.162	-26.6667	291.562	0.241604	0.4456		38	H3K4me3 + S10p
39	H3K4me3 + K9ac + S10p + K14ac + K18ac	5550.67	5621.33	4023	3964	-303.333	-174.667	-768	-540	-239	52.5902	-654	93.191	0.0582994	0.0866		39	H3K4me3 + K9ac + S10p + K14ac + K18ac
40	H3R2me2a + K4me3 + S10p	5115.33	5436.67	4073.33	6335.67	-738.667	-359.333	-717.667	1831.67	-549	155.046	557	1041.99	0.271756	0.4813		40	H3R2me2a + K4me3 + S10p
41	H3R2me2a + K4me3 + K9ac + S10p + K14ac + K18ac	5448	5802	5177	3881.67	-406	6	386	-622.333	-200	168.398	-118.167	412.138	0.450081	0.8941		41	H3R2me2a + K4me3 + K9ac + S10p + K14ac + K18ac
42	H3K9me3	5620.33	5579	6188.33	3850	-233.667	-217	1397.33	-654	-225.333	6.8122	371.667	838.446	0.332211	0.6194		42	H3K9me3
43	H3K4ac + K9me3 + K14ac + K18ac	5300	6232.33	6127.33	4164	-554	436.333	1336.33	-340	-58.8333	404.781	498.167	685.171	0.318186	0.6249		43	H3K4ac + K9me3 + K14ac + K18ac
44	H3K4me2 + K9ac + K18ac	4965.67	5644	5275.33	3830.67	-888.333	-152	484.333	-673.333	-520.167	300.963	-94.5	473.176	0.303955	0.5982		44	H3K4me2 + K9ac + K18ac
45	H3K4me1 + K9ac + K18ac	5829.67	5861	4072	6007.33	-24.3333	65	-719	1503.33	20.3333	36.5134	392.167	908.339	0.397219	0.7701		45	H3K4me1 + K9ac + K18ac
47	H3R2me2a	4955.67	5992.67	4269.67	4406.67	-898.333	196.667	-521.333	-97.3333	-350.833	447.562	-309.333	173.302	0.476488	0.9501		47	H3R2me2a
48	H3R2me2a + K4ac + K9ac + K14ac + K18ac	5673	5386.67	5078.67	4350.67	-181	-409.333	287.667	-153.333	-295.167	93.3272	67.1667	180.251	0.159497	0.2816		48	H3R2me2a + K4ac + K9ac + K14ac + K18ac
50	H3R2me2a + K4me3 + K9ac + K14ac + K18ac	5855.33	4980.67	4389.33	4019	1.33333	-815.333	-401.667	-485	-407	333.798	-443.333	34.061	0.471784	0.9372		50	H3R2me2a + K4me3 + K9ac + K14ac + K18ac
51	H3R2me1 + K4me3	5598.67	5958.33	3778.33	4736.67	-255.333	162.333	-1012.67	232.667	-46.5	170.714	-390	509.008	0.339947	0.6532		51	H3R2me1 + K4me3
52	H3R2me1 + K4me3 + K9ac + K14ac + K18ac	5578.67	6049.33	4635	5615.67	-275.333	253.333	-156	1111.67	-11	216.083	477.833	518.136	0.290015	0.5503		52	H3R2me1 + K4me3 + K9ac + K14ac + K18ac
53	H3Cit2	5890.67	6068	5986	4353	36.6667	272	1195	-151	154.333	96.1883	522	550.154	0.340749	0.6445		53	H3Cit2
54	H3Cit2 + K4me3	6297	5749.67	4148	5650.67	443	-46.3333	-643	1146.67	198.333	200.006	251.833	731.494	0.481187	0.9593		54	H3Cit2 + K4me3
55	H3Cit2 + K4me3 + K9ac + K14ac + K18ac	6175.33	5589.33	4157	4596.33	321.333	-206.667	-634	92.3333	57.3333	215.811	-270.833	296.876	0.273533	0.5409		55	H3Cit2 + K4me3 + K9ac + K14ac + K18ac
56	H3Cit2 + K4ac + K9ac + K14ac + K18ac	5726.67	5214	4405.67	3792.33	-127.333	-582	-385.333	-711.667	-354.667	185.837	-548.5	133.383	0.283211	0.5602		56	H3Cit2 + K4ac + K9ac + K14ac + K18ac
57	H3T3p	5611.33	5061.67	3794.67	3341.33	-242.667	-734.333	-996.333	-1162.67	-488.5	200.96	-1079.5	67.9858	0.112499	0.1503		57	H3T3p
58	H4 (1-23)	7318.33	7265.33	4878	6290.67	1464.33	1469.33	87	1786.67	1466.83	2.04366	936.833	694.709	0.322501	0.5969		58	H4 (1-23)
59	H4K5ac + K8ac + K12ac + K16ac	5977.67	6002.67	3978.33	4976.33	123.667	206.667	-812.667	472.333	165.167	33.9248	-170.167	525.221	0.346867	0.6538		59	H4K5ac + K8ac + K12ac + K16ac
60	H3R2me2a + K4me2	5859.33	5631.33	4556.33	3848.33	5.33333	-164.667	-234.667	-655.667	-79.6667	69.4845	-445.167	172.076	0.153582	0.2487		60	H3R2me2a + K4me2
61	H3R2me2s + K4me2	5847.67	5558.33	5297.33	3708	-6.33333	-237.667	506.333	-796	-122	94.5534	-144.833	532.306	0.488887	0.9754		61	H3R2me2s + K4me2
62	H3R2me1 + K4me2	6571.33	5651.67	4889	4833	717.333	-144.333	98	329	286.5	352.191	213.5	94.4171	0.447045	0.885		62	H3R2me1 + K4me2
63	H3Cit2 + K4me2	5501.67	5493.67	4115.67	6190.33	-352.333	-302.333	-675.333	1686.33	-327.333	20.4366	505.5	965.289	0.304463	0.5538		63	H3Cit2 + K4me2
65	H3K4N3	5593.33	6062.67	4907	5395.67	-260.667	266.667	116	891.667	3	215.538	503.833	317.04	0.204995	0.3975		65	H3K4N3
66	H4K5ac	6799	6725.67	6303.33	4042.67	945	929.667	1512.33	-461.333	937.333	6.26723	525.5	806.701	0.374155	0.7168		66	H4K5ac
67	H4K8ac	5617.33	6081.33	5490.33	3948.33	-236.667	285.333	699.333	-555.667	24.3333	213.358	71.8333	512.959	0.47663	0.9506		67	H4K8ac
68	H4K12ac	6571.67	7030.33	6567.33	3846.33	717.667	1234.33	1776.33	-657.667	976	211.178	559.333	994.854	0.395314	0.7694		68	H4K12ac
69	H4K16ac	5446	6164	4244.33	6056	-408	368	-546.667	1552	-20	317.176	502.667	857.793	0.353966	0.6865		69	H4K16ac
70	H4K5ac + K12ac	6088.67	6942.33	4361	6677	234.667	1146.33	-430	2173	690.5	372.628	871.5	1063.93	0.45679	0.9076		70	H4K5ac + K12ac
71	H4K8ac + K16ac	6569	5958.67	5459.33	4142.67	715	162.667	668.333	-361.333	438.833	225.756	153.5	420.858	0.343025	0.6732		71	H4K8ac + K16ac
72	H4K5ac + K8ac + K12ac	7295	5794.33	5029.67	3903	1441	-1.66667	238.667	-601	719.667	589.664	-181.167	343.199	0.20793	0.3935		72	H4K5ac + K8ac + K12ac
73	H4R3me2a	5667.33	6037	3962.33	5238	-186.667	241	-828.667	734	27.1667	174.801	-47.3333	638.712	0.470046	0.9351		73	H4R3me2a
74	H4R3me2s	5771	6489.33	4575.67	5163.33	-83	693.333	-215.333	659.333	305.167	317.312	222	357.504	0.450049	0.9001		74	H4R3me2s
75	H4R3me1	5816.67	6349.67	4671	5277.33	-37.3333	553.667	-120	773.333	258.167	241.561	326.667	365.134	0.45574	0.9106		75	H4R3me1
76	H4S1p + R3me2a	6205.33	6372.33	4185	5290.67	351.333	576.333	-606	786.667	463.833	91.9648	90.3333	569.228	0.343214	0.6498		76	H4S1p + R3me2a
77	H4S1p + R3me2s	6627.67	6435	5111.33	3842	773.667	639	320.333	-662	706.333	55.0426	-170.833	401.511	0.160331	0.2187		77	H4S1p + R3me2s
78	H4S1p + R3me1	7142	6086.67	5600	4059.33	1288	290.667	809	-444.667	789.333	407.642	182.167	512.414	0.265514	0.5274		78	H4S1p + R3me1
79	H4R3me2a + K5ac + K8ac + K12ac + K16ac + K20ac	5613.33	5693.67	5067.67	5454	-240.667	-102.333	276.667	950	-171.5	56.5413	613.333	275.213	0.123509	0.1497		79	H4R3me2a + K5ac + K8ac + K12ac + K16ac + K20ac
80	H4R3me2s + K5ac + K8ac + K12ac + K16ac + K20ac	5469.67	5593	4418.67	5399.67	-384.333	-203	-372.333	895.667	-293.667	74.1168	261.667	518.272	0.2703	0.4772		80	H4R3me2s + K5ac + K8ac + K12ac + K16ac + K20ac
81	H4R3me1 + K5ac + K8ac + K12ac + K16ac + K20ac	5642.67	6298.67	5470.67	4064.33	-211.333	502.667	679.667	-439.667	145.667	291.835	120	457.508	0.486605	0.9723		81	H4R3me1 + K5ac + K8ac + K12ac + K16ac + K20ac
82	H4K20me3	5016.33	5853	5586.67	3772.33	-837.667	57	795.667	-731.667	-390.333	365.679	32	624.27	0.344941	0.6803		82	H4K20me3
83	H4K20me2	5691.67	6140.33	4462.67	5216.67	-162.333	344.333	-328.333	712.667	91	207.091	192.167	425.49	0.441256	0.8769		83	H4K20me2
84	H4K20me1	5933.33	5876.67	3750	4940.67	79.3333	80.6667	-1041	436.667	80	0.544976	-302.167	603.97	0.348052	0.6567		84	H4K20me1
85	H4K12ac + K16ac + K20me3	5696	5449	4891.67	3927	-158	-347	100.667	-577	-252.5	77.2504	-238.167	276.984	0.486689	0.9709		85	H4K12ac + K16ac + K20me3
86	H4K12ac + K16ac + K20me2	5767.67	5117.33	4920.33	4105	-86.3333	-678.667	129.333	-399	-382.5	242.106	-134.833	215.947	0.298501	0.5966		86	H4K12ac + K16ac + K20me2
87	H4K12ac + K16ac + K20me1	6457	6593.33	4924.67	5451.67	603	797.333	133.667	947.667	700.167	79.4303	540.667	332.708	0.381481	0.7405		87	H4K12ac + K16ac + K20me1
88	H4K12ac + K16ac	6269.67	6062.33	5208.33	5016.67	415.667	266.333	417.333	512.667	341	61.0373	465	38.9658	0.158159	0.2984		88	H4K12ac + K16ac
89	H3K4me3 + R8me2s + K9me3	5062	5520.33	4495	4201.67	-792	-275.667	-296	-302.333	-533.833	211.042	-299.167	2.58864	0.26516	0.4585		89	H3K4me3 + R8me2s + K9me3
90	H3 (15-41)	5704.67	5765	4318	4225.33	-149.333	-31	-473	-278.667	-90.1667	48.3666	-375.833	79.4303	0.0771691	0.128		90	H3 (15-41)
91	H3K18me3	5523.33	5678.67	4209.33	6268.67	-330.667	-117.333	-581.667	1764.67	-224	87.1962	591.5	959.022	0.306491	0.5604		91	H3K18me3
93	H3K36me3	5604.33	6102.67	5279.33	3870	-249.667	306.667	488.333	-634	28.5	227.391	-72.8333	458.734	0.445468	0.8862		93	H3K36me3
95	H3K18me3 + K36me3	5693.33	5570	6362	3785.33	-160.667	-226	1571	-718.667	-193.333	26.7038	426.167	935.861	0.342112	0.6428		95	H3K18me3 + K36me3
96	H3K4me3 + R8me2a + K9me3	6090.33	6200.67	6066.67	4083.33	236.333	404.667	1275.67	-420.667	320.5	68.8033	427.5	693.346	0.460097	0.9116		96	H3K4me3 + R8me2a + K9me3
99	H4 (11-27)	5558.67	5862	6268.67	4275.33	-295.333	66	1477.67	-228.667	-114.667	147.689	624.5	697.433	0.27139	0.4861		99	H4 (11-27)
100	H3 (74-84) N-ac	4989.33	5940.33	5804.67	3963.33	-864.667	144.333	1013.67	-540.667	-360.167	412.411	236.5	635.306	0.297461	0.5855		100	H3 (74-84) N-ac
101	H3K79me3	5706	5534.67	4087.33	5524.33	-148	-261.333	-703.667	1020.33	-204.667	46.323	158.333	704.654	0.373139	0.7155		101	H3K79me3
102	H3K79me2	5164.67	5804.33	4248	4673	-689.333	8.33333	-543	169	-340.5	285.159	-187	291.017	0.393614	0.7871		102	H3K79me2
103	H3K79me1	5410.67	5431.33	5179.67	4562	-443.333	-364.667	388.667	58	-404	32.1536	223.333	135.154	0.0741308	0.0662		103	H3K79me1
104	H3 (74-84)	5521.33	5391	4578	3779.33	-332.667	-405	-213	-724.667	-368.833	29.565	-468.833	209.135	0.381478	0.7362		104	H3 (74-84)
125	H3T3p	5524.33	5437.33	4396.67	5187	-329.667	-358.667	-394.333	683	-344.167	11.8532	144.333	440.341	0.265503	0.4598		125	H3T3p
126	H3.3K36me1	6008.33	5553	4600	3852.67	154.333	-243	-191	-651.333	-44.3333	162.403	-421.167	188.153	0.171589	0.3409		126	H3.3K36me1
129	H3K9me2 + K27me2	5689	6122.33	4660.67	5652.67	-165	326.333	-130.333	1148.67	80.6667	200.824	509.167	522.769	0.312016	0.5951		129	H3K9me2 + K27me2
132	H3K4me3 + K9me3	5613.33	5853.67	4945	5172	-240.667	57.6667	154	668	-91.5	121.938	411	210.088	0.131168	0.2331		132	H3K4me3 + K9me3
133	H3K9me2	6038.33	5193.67	4825.67	3934.67	184.333	-602.333	34.6667	-569.333	-209	321.536	-267.333	246.874	0.458869	0.9175		133	H3K9me2
134	H3K9me1	7175.33	5189	4509	3302.33	1321.33	-607	-282	-1201.67	357.167	788.172	-741.833	375.897	0.223037	0.4117		134	H3K9me1
135	K3K4me1 + K18ac	8029.33	5170	4253.33	3591.33	2175.33	-626	-537.667	-912.667	774.667	1145	-725.167	153.275	0.238104	0.3997		135	K3K4me1 + K18ac
136	H3T11p	5567.67	5898	4035	4195.33	-286.333	102	-756	-308.667	-92.1667	158.724	-532.333	182.84	0.138959	0.2751		136	H3T11p
137	H3K18me3	5750.33	6127.67	3618.67	4571	-103.667	331.667	-1172.33	67	114	177.935	-552.667	506.555	0.233722	0.417		137	H3K18me3
138	H3K18me2	4865.67	5941.67	4937.67	4752.67	-988.333	145.667	146.667	248.667	-421.333	463.502	197.667	41.6907	0.235559	0.3905		138	H3K18me2
139	H3K18me1	5377.33	6100.67	5105.33	5581.67	-476.667	304.667	314.333	1077.67	-86	319.356	696	311.999	0.144298	0.2888		139	H3K18me1
140	H3R8me1	5770.67	5785.67	5190.33	4797.67	-83.3333	-10.3333	399.333	293.667	-46.8333	29.8375	346.5	43.1894	0.0168732	0.0255		140	H3R8me1
141	H3R8me2a	5711	6129	5064	5527.33	-143	333	273	1023.33	95	194.557	648.167	306.685	0.17904	0.3392		141	H3R8me2a
142	H3R8me2s	5830.67	5749.67	3639.33	4311.33	-23.3333	-46.3333	-1151.67	-192.667	-34.8333	9.40084	-672.167	391.974	0.205262	0.3149		142	H3R8me2s
144	H3K9ac + S10p	5488.33	6026	4053.67	4527.67	-365.667	230	-737.333	23.6667	-67.8333	243.468	-356.833	311.045	0.306764	0.6111		144	H3K9ac + S10p
145	H3K9me3 + S10p	5988.33	5639	4400.33	3573	134.333	-157	-390.667	-931	-11.3333	119.077	-660.833	220.852	0.102846	0.1684		145	H3K9me3 + S10p
146	H3K9me2 + S10p	6022.33	5716	5095.67	3114.67	168.333	-80	304.667	-1389.33	44.1667	101.502	-542.333	692.392	0.306869	0.3084		146	H3K9me2 + S10p
147	H3K9me1 + S10p	6612.67	5430.67	5949	5394.67	758.667	-365.333	1158	890.667	196.667	459.415	1024.33	109.268	0.185086	0.2884		147	H3K9me1 + S10p
148	H3K4me3 + K9ac + S10p	5302.67	5597.67	4508	5717.33	-551.333	-198.333	-283	1213.33	-374.833	144.282	465.167	611.6	0.228586	0.8015		148	H3K4me3 + K9ac + S10p
149	H3R17me2a	6389.67	5674.33	5351	4152.33	535.667	-121.667	560	-351.667	207	268.673	104.167	372.628	0.436574	0.8715		149	H3R17me2a
150	H3R17me2s	5484	5879.67	5279.67	3908	-370	83.6667	488.667	-596	-143.167	185.428	-53.6667	443.338	0.449339	0.893		150	H3R17me2s
151	H3R17me1	5468.33	5735	5734	4128	-385.667	-61	943	-376	-223.333	132.702	283.5	539.118	0.290321	0.5332		151	H3R17me1
155	H3K14me2	6067.33	5268.33	4164.33	3582.33	213.333	-527.667	-626.667	-921.667	-157.167	302.871	-774.167	120.576	0.160217	0.2619		155	H3K14me2
156	H3K14me3	6097	4983	4911.67	3811	243	-813	120.667	-693	-285	431.621	-286.167	332.572	0.499386	0.9989		156	H3K14me3
157	H3R2me2s + K4me3	6377.33	5755.67	5894	4123.33	523.333	-40.3333	1103	-380.667	241.5	230.389	361.167	606.422	0.450167	0.8941		157	H3R2me2s + K4me3
158	H3K18ac (1-25)	6039	5679	5351	5374	185	-117	560	870	34	123.437	715	126.707	0.0439714	0.0879		158	H3K18ac (1-25)
159	H3R17me2a (1-25)	6644.33	6288	4450.67	5643.67	790.333	492	-340.333	1139.67	641.167	121.938	399.667	604.924	0.399871	0.7798		159	H3R17me2a (1-25)
160	H3R17me2a + K18ac (1-25)	6473	6186	6212.33	4387.67	619	390	1421.33	-116.333	504.5	93.5997	652.5	628.494	0.439599	0.8665		160	H3R17me2a + K18ac (1-25)
161	H3 (1-25)	5754.67	5388.67	6061	4378.67	-99.3333	-407.333	1270	-125.333	-253.333	125.89	572.333	570.318	0.220311	0.3672		161	H3 (1-25)
162	H3T6p	5345.67	5471	4202	6339	-508.333	-325	-589	1835	-416.667	74.9342	623	990.767	0.274109	0.4825		162	H3T6p
163	H3K4me3 + T6p	5875.67	5339	5256.67	5408	21.6667	-457	465.667	904	-217.667	195.647	684.833	179.161	0.0547759	0.1086		163	H3K4me3 + T6p
164	H3K4me2 + T6p	5834	6521.33	4875.33	3444.33	-20	725.333	84.3333	-1059.67	352.667	304.642	-487.667	467.59	0.180177	0.3433		164	H3K4me2 + T6p
165	H3T6p + K9ac + K14ac + K18ac	6156	5551.67	4733.67	3669.67	302	-244.333	-57.3333	-834.333	28.8333	223.304	-445.833	317.585	0.216487	0.4229		165	H3T6p + K9ac + K14ac + K18ac
166	H3K4me3 + T6p + K9ac + K14ac + K18ac	5489.67	5699	3844.33	4584.67	-364.333	-97	-946.667	80.6667	-230.667	109.268	-433	419.904	0.381034	0.7397		166	H3K4me3 + T6p + K9ac + K14ac + K18ac
167	H3K4me2 + T6p + K9ac + K14ac + K18ac	5607.33	5809	5076	4943.67	-246.667	13	285	439.667	-116.833	106.134	362.333	63.2173	0.0560389	0.0868		167	H3K4me2 + T6p + K9ac + K14ac + K18ac
169	H3K18ac + K23ac + K27ac	5470	5300.33	5411.33	4221	-384	-495.667	620.333	-283	-439.833	45.6418	168.667	369.221	0.201965	0.3129		169	H3K18ac + K23ac + K27ac
170	H3K18ac + K23ac + K27ac + S28p	5853	5764.67	5840.67	4426	-1	-31.3333	1049.67	-78	-16.1667	12.3982	485.833	460.914	0.268416	0.4675		170	H3K18ac + K23ac + K27ac + S28p
171	H3K23ac	6153.67	5931.33	4644.33	5546.33	299.667	135.333	-146.667	1042.33	217.5	67.1683	447.833	485.983	0.382426	0.7385		171	H3K23ac
174	H3R2me2s + K4me3 + K9ac + K14ac + K18ac	5892	5844.67	5649.67	4217	38	48.6667	858.667	-287	43.3333	4.35981	285.833	468.271	0.37253	0.7133		174	H3R2me2s + K4me3 + K9ac + K14ac + K18ac
178	H3R8me1 + K9me3	6487	5818.33	5259.67	4065	633	22.3333	468.667	-439	327.667	249.599	14.8333	370.993	0.316067	0.6256		178	H3R8me1 + K9me3
179	H3R8me1 + K9me2	5671.33	5863	4162.67	5607	-182.667	67	-628.333	1103	-57.8333	102.047	237.333	707.652	0.39552	0.7676		179	H3R8me1 + K9me2
180	H3R8me2a + K9me3	5309.33	5509	4338	4433.33	-544.667	-287	-453	-70.6667	-415.833	105.317	-261.833	156.272	0.290583	0.5728		180	H3R8me2a + K9me3
181	H3R8me2a + K9me2	5827.67	5630.67	4936	4388.67	-26.3333	-165.333	145	-115.333	-95.8333	56.8138	14.8333	106.407	0.275783	0.5317		181	H3R8me2a + K9me2
182	H3R8me2a + K9me1	6078	5195.67	4327.67	3338	224	-600.333	-463.333	-1166	-188.167	336.932	-814.667	287.203	0.184698	0.3668		182	H3R8me2a + K9me1
183	H3R8me2s + K9me3	5631.67	6245	3752.67	4751.33	-222.333	449	-1038.33	247.333	113.333	274.396	-395.5	525.493	0.287632	0.5553		183	H3R8me2s + K9me3
184	H3R8me2s + K9me2	5589.33	6502.67	3973	5237.33	-264.667	706.667	-818	733.333	221	397.015	-42.3333	634.08	0.402538	0.8005		184	H3R8me2s + K9me2
185	H3R8me2s + K9me1	5681.67	5971	4469.67	5050.33	-172.333	175	-321.333	546.333	1.33333	141.966	112.5	354.643	0.42185	0.8342		185	H3R8me2s + K9me1
186	H3K4ac + K9me2 + K14ac + K18ac	5462.67	6021	3488	4350	-391.333	225	-1303	-154	-83.1667	251.915	-728.5	469.633	0.226293	0.4264		186	H3K4ac + K9me2 + K14ac + K18ac
187	H3K4ac + K9me1 + K14ac + K18ac	5680.67	4940	4641.67	3333	-173.333	-856	-149.333	-1171	-514.667	279.028	-660.167	417.588	0.418821	0.8349		187	H3K4ac + K9me1 + K14ac + K18ac
195	H3K27me3	5335.67	6336.67	4956	5235.67	-518.333	540.667	165	731.667	11.1667	432.847	448.333	231.615	0.280847	0.5425		195	H3K27me3
196	H3K27me2	5440.33	5666.67	3756.67	4523	-413.667	-129.333	-1034.33	19	-271.5	116.216	-507.667	430.531	0.366227	0.7074		196	H3K27me2
197	H3K27me1	5652.33	5132	4442	3525	-201.667	-664	-349	-979	-432.833	188.971	-664	257.501	0.309363	0.6142		197	H3K27me1
198	H3R26me2a + K27me3	5889.33	5251	4178.33	3672.33	35.3333	-545	-612.667	-831.667	-254.833	237.201	-722.167	89.5124	0.166152	0.2705		198	H3R26me2a + K27me3
200	H3R26me2a + K27me1	5638.67	4960	4065	3389.67	-215.333	-836	-726	-1114.33	-525.667	253.686	-920.167	158.724	0.205854	0.394		200	H3R26me2a + K27me1
202	H3 15-34	6067	6180	5325.33	5654.33	213	384	534.333	1150.33	298.5	69.8932	842.333	251.779	0.156427	0.2312		202	H3 15-34
203	H3 30-49	5842	5760	5233.67	4017.67	-12	-36	442.667	-486.333	-24	9.80957	-21.8333	379.712	0.498515	0.9962		203	H3 30-49
208	H3 105-124	7154.67	4782	4046	3486.33	1300.67	-1014	-745	-1017.67	143.333	946.079	-881.333	111.448	0.268808	0.4719		208	H3 105-124
209	H3.3 15-34	5525	5696	3941.67	4423	-329	-100	-849.333	-81	-214.5	93.5997	-465.167	314.043	0.315533	0.5957		209	H3.3 15-34
210	H3.3 30-49	6246.33	6703.33	5777.33	4946	392.333	907.333	986.333	442	649.833	210.497	714.167	222.487	0.439757	0.8791		210	H3.3 30-49
211	H3.3 75-94	5350	6284	5304.67	5159	-504	488	513.667	655	-8	405.462	584.333	57.7675	0.220501	0.3585		211	H3.3 75-94
213	H3 120-135	5592.33	5896	3975	4606	-261.667	100	-816	102	-80.8333	147.825	-357	375.216	0.328256	0.6322		213	H3 120-135
215	H3 15-34	5720.67	4954	4269.67	3553.67	-133.333	-842	-521.333	-950.333	-487.667	289.655	-735.833	175.346	0.310509	0.6102		215	H3 15-34
216	H3K9-Nle (1-20)	8147.33	9469.33	7185.33	6614.67	2293.33	3673.33	2394.33	2110.67	2983.33	564.05	2252.5	115.944	0.238712	0.4086		216	H3K9-Nle (1-20)
217	H3K14-Nle (1-20)	6191	5867.67	5283	5458.67	337	71.6667	492	954.667	204.333	108.45	723.333	189.107	0.111199	0.1911		217	H3K14-Nle (1-20)
218	H3K18-Nle (11-26)	6158.33	6067.33	4316.33	5696.67	304.333	271.333	-474.667	1192.67	287.833	13.4882	359	681.493	0.472894	0.9395		218	H3K18-Nle (11-26)
219	H3K23-Nle (15-31)	6107.33	5656.67	5290	4131	253.333	-139.333	499	-373	57	160.496	63	356.415	0.495773	0.9911		219	H3K23-Nle (15-31)
220	H3T6p + K9me3	5572	5310.67	3852	3778.33	-282	-485.333	-939	-725.667	-383.667	83.1089	-832.333	87.1962	0.0466592	0.0927		220	H3T6p + K9me3
221	H3T6p + R8me2a + K9me3	5710.33	5057	4234.67	4329	-143.667	-739	-556.333	-175	-441.333	243.332	-365.667	155.863	0.426674	0.8496		221	H3T6p + R8me2a + K9me3
224	H3R26me2a	5803.67	5403.67	4077.67	4680.33	-50.3333	-392.333	-713.333	176.333	-221.333	139.786	-268.5	363.635	0.467142	0.9297		224	H3R26me2a
225	H3K27me3 + S28p	5429.33	6296	4854	3975	-424.667	500	63	-529	37.6667	377.941	-233	241.969	0.339074	0.6711		225	H3K27me3 + S28p
226	H3K27me2 + S28p	6275.67	5627.33	5857	4053	421.667	-168.667	1066	-451	126.5	241.288	307.5	620.047	0.426949	0.8447		226	H3K27me2 + S28p
229	H3K4ac + K9me3	5740.33	6242.67	4267.67	5424.67	-113.667	446.667	-523.333	920.667	166.5	229.026	198.667	590.209	0.486169	0.9703		229	H3K4ac + K9me3
237	H3K9me2 (1-32)	5795.33	5874.67	5784	4057.67	-58.6667	78.6667	993	-446.333	10	56.1326	273.333	588.302	0.388385	0.7504		237	H3K9me2 (1-32)
238	H3K9me2 + K27me1 (1-32)	6408	5658.67	5750.33	4497.67	554	-137.333	959.333	-6.33333	208.333	282.57	476.5	394.699	0.349899	0.6958		238	H3K9me2 + K27me1 (1-32)
241	H3K27ac	5620	4961.33	4167	3588.67	-234	-834.667	-624	-915.333	-534.333	245.512	-769.667	119.077	0.288451	0.5544		241	H3K27ac
242	H3K27ac + S28p	5627	6489	5103	4056.33	-227	693	312	-447.667	233	376.034	-67.8333	310.5	0.332849	0.664		242	H3K27ac + S28p
243	H3S28p	5100.33	5964.33	5497.67	4046.67	-753.667	168.333	706.667	-457.333	-292.667	376.851	124.667	475.764	0.316614	0.6301		243	H3S28p
245	H3 (1-32)	6685	5932	5867.67	4313.67	831	136	1076.67	-190.333	483.5	284.069	443.167	517.864	0.480904	0.9609		245	H3 (1-32)
246	H3 (1-20) N-ac	5813	5552	5349.33	4407	-41	-244	558.333	-97	-142.5	82.9726	230.667	267.856	0.224734	0.3903		246	H3 (1-20) N-ac
253	H3 (52-61)	6020.33	5284.67	4245	6162.67	166.333	-511.333	-546	1658.67	-172.5	276.984	556.333	901.118	0.313569	0.5919		253	H3 (52-61)
254	H3K56ac (52-61)	5325.67	5335.33	4101	4438	-528.333	-460.667	-690	-66	-494.5	27.6575	-378	255.049	0.386299	0.7461		254	H3K56ac (52-61)
255	H3K56me3 (52-61)	5485	5376.33	5048	3952.33	-369	-419.667	257	-551.667	-394.333	20.7091	-147.333	330.528	0.325401	0.6043		255	H3K56me3 (52-61)
258	H3K9me2 (1-15)	6065	5456	5174.33	4457	211	-340	383.333	-47	-64.5	225.211	168.167	175.891	0.288821	0.5743		258	H3K9me2 (1-15)
259	H3K4me2 + K9me2	5872.67	5894	4126.67	4988.67	18.6667	98	-664.333	484.667	58.3333	32.4261	-89.8333	469.633	0.419685	0.8212		259	H3K4me2 + K9me2
260	H3K4me1 + K9me2	5885	6067	5297	3831.33	31	271	506	-672.667	151	98.0957	-83.3333	481.759	0.379758	0.7343		260	H3K4me1 + K9me2
264	H3K4me3 + K9me2	7795.67	5039.67	4485.67	3573.67	1941.67	-756.333	-305.333	-930.333	592.667	1102.76	-617.833	255.458	0.265487	0.4742		264	H3K4me3 + K9me2
265	H3K4A + K9me2 (1-15)	6480.33	6159.33	4700	5660	626.333	363.333	-91	1156	494.833	107.497	532.5	509.689	0.480903	0.9579		265	H3K4A + K9me2 (1-15)
300	H2A (1-17)	5887.33	5342.33	4803.67	4419.67	33.3333	-453.667	12.6667	-84.3333	-210.167	199.053	-35.8333	39.647	0.301577	0.5539		300	H2A (1-17)
301	H2AK5ac + K9ac + K13ac + K15ac	5294.67	5713.33	4242.67	4173	-559.333	-82.6667	-548.333	-331	-321	194.829	-439.667	88.8311	0.355406	0.6949		301	H2AK5ac + K9ac + K13ac + K15ac
302	H2AK5ac	5745	5451.67	3996	6086	-109	-344.333	-795	1582	-226.667	96.1883	393.5	971.557	0.346879	0.6554		302	H2AK5ac
303	H2AS1p + K5ac	5467.67	5885.33	5244.67	4331.33	-386.333	89.3333	453.667	-172.667	-148.5	194.42	140.5	256.003	0.271809	0.5389		303	H2AS1p + K5ac
304	H2AR3me2a + K5ac	5530.33	5696.67	6430.67	4073.67	-323.667	-99.3333	1639.67	-430.333	-211.5	91.6923	604.667	846.076	0.287132	0.515		304	H2AR3me2a + K5ac
305	H2AS1p + R3me2a + K5ac	6078.33	6017.67	4575.33	5553.33	224.333	221.667	-215.667	1049.33	223	1.08995	416.833	517.046	0.405345	0.7886		305	H2AS1p + R3me2a + K5ac
306	H2ACit3 + K5ac	5770	5951.33	3859.67	4988	-84	155.333	-931.333	484	35.6667	97.8233	-223.667	578.492	0.388348	0.7527		306	H2ACit3 + K5ac
307	H2AS1p + Cit3 + K5ac	5818.67	5400.67	4415.67	3581.67	-35.3333	-395.333	-375.333	-922.333	-215.333	147.144	-648.833	223.577	0.166773	0.3166		307	H2AS1p + Cit3 + K5ac
308	H2AS1p + K5ac + K9ac + K13ac + K15ac	5348.33	5075.33	5101	3471.67	-505.667	-720.667	310	-1032.33	-613.167	87.8774	-361.167	548.655	0.385802	0.7459		308	H2AS1p + K5ac + K9ac + K13ac + K15ac
309	H2AK5ac + K9ac + K13ac + K15ac (no N-ac)	2	5213.67	5669	5501.67	-5852	-582.333	878	997.667	-3217.17	2153.88	937.833	48.9116	0.179836	0.2556		309	H2AK5ac + K9ac + K13ac + K15ac (no N-ac)
310	H2AS1p + K5ac + K9ac + K13ac + K15ac (no N-ac)	5370.67	5279.67	4320	5886.33	-483.333	-516.333	-471	1382.33	-499.833	13.4882	455.667	757.517	0.245106	0.4111		310	H2AS1p + K5ac + K9ac + K13ac + K15ac (no N-ac)
311	H2AX (132-142)	5831.67	6093	3690	4660.67	-22.3333	297	-1101	156.667	137.333	130.522	-472.167	514.049	0.25255	0.4467		311	H2AX (132-142)
312	H2AX (S139p)	5545	6252.33	4578	5365	-309	456.333	-213	861	73.6667	312.816	324	438.978	0.372061	0.7405		312	H2AX (S139p)
315	Flag-Tag	6002	5231.67	4130.67	3753	148	-564.333	-660.333	-751	-208.167	291.154	-705.667	37.0584	0.196346	0.3		315	Flag-Tag
316	HA-Tag	6073.67	5705.67	4802.33	3727.33	219.667	-90.3333	11.3333	-776.667	64.6667	126.707	-382.667	322.081	0.224004	0.4009		316	HA-Tag
317	His-Tag	5988	7758.67	4991.67	4656	134	1962.67	200.667	152	1048.33	747.435	176.333	19.8916	0.257508	0.4411		317	His-Tag
318	Myc-Tag	6466	6255.67	4355.33	5829.67	612	459.667	-435.667	1325.67	535.833	62.2635	445	719.914	0.467312	0.9274		318	Myc-Tag
319	V5-Tag	6218.33	5724.67	5393.67	4437.67	364.333	-71.3333	602.667	-66.3333	146.5	178.071	268.167	273.442	0.396696	0.7887		319	V5-Tag
320	H2A.Z (1-19)	6438.67	5978	5570.67	5629.33	584.667	182	779.667	1125.33	383.333	164.583	952.5	141.285	0.0840167	0.1651		320	H2A.Z (1-19)
321	H2A.Z (1-19) N-ac	5584	5458.67	5295.33	3726.67	-270	-337.333	504.333	-777.333	-303.667	27.5213	-136.5	523.858	0.418793	0.8189		321	H2A.Z (1-19) N-ac
322	H2A.Z K4ac + K8ac + K12ac (1-19)	6134.33	5084.33	3916.33	3536	280.333	-711.667	-874.667	-968	-215.667	405.462	-921.333	38.1483	0.194199	0.2924		322	H2A.Z K4ac + K8ac + K12ac (1-19)
323	H2A.Z K4ac + K8ac + K12ac (1-19) N-ac	5466	5863.33	3754	4414.33	-388	67.3333	-1037	-89.6667	-160.333	186.109	-563.333	387.206	0.274469	0.5232		323	H2A.Z K4ac + K8ac + K12ac (1-19) N-ac
331	H3 (21-44)	6436	6585.33	4493.33	5918	582	789.333	-297.667	1414	685.667	84.7438	558.167	699.613	0.452998	0.896		331	H3 (21-44)
332	H3K36me1 (21-44)	6687.67	6292.33	5213.67	4601	833.667	496.333	422.667	97	665	137.879	259.833	133.11	0.113123	0.2267		332	H3K36me1 (21-44)
333	H3K36me2 (21-44)	6585.67	5115.33	6073.67	4481.67	731.667	-680.667	1282.67	-22.3333	25.5	577.266	630.167	533.396	0.297009	0.5936		333	H3K36me2 (21-44)
334	H3K36me3 (21-44)	6460.67	6135	6028.67	4519	606.667	339	1237.67	15	472.833	109.404	626.333	499.743	0.422051	0.8292		334	H3K36me3 (21-44)
335	H3K36ac (21-44)	6609.67	5467.33	5525	4690	755.667	-328.667	734	186	213.5	443.202	460	223.985	0.36792	0.7243		335	H3K36ac (21-44)
336	H3K27acK36me1 (21-44)	6626.67	6595	4858.67	5922	772.667	799	67.6667	1418	785.833	10.7633	742.833	551.925	0.479756	0.955		336	H3K27acK36me1 (21-44)
337	H3K27acK36me2 (21-44)	6513.33	5665.33	4630.33	4842	659.333	-130.667	-160.667	338	264.333	322.898	88.6667	203.821	0.374387	0.7433		337	H3K27acK36me2 (21-44)
350	H4R3me2a + K5ac	5924.67	5840.67	4115	4862.33	70.6667	44.6667	-676	358.333	57.6667	10.627	-158.833	422.765	0.373804	0.7156		350	H4R3me2a + K5ac
352	H4K20ac	6266	6196.33	6218	4294	412	400.333	1427	-210	406.167	4.76854	608.5	669.095	0.422861	0.8277		352	H4K20ac
353	H4S1p + K5ac + K8ac + K12ac + K16ac	5723.67	5894.33	4382.33	5582.67	-130.333	98.3333	-408.667	1078.67	-16	93.4634	335	607.921	0.359652	0.6868		353	H4S1p + K5ac + K8ac + K12ac + K16ac
357	H4S1p (1-23)	6823.33	7525	5833.33	5317.33	969.333	1729	1042.33	813.333	1349.17	310.5	927.833	93.5997	0.229307	0.3995		357	H4S1p (1-23)
359	H4K5ac + K8ac	5734	6515.67	3779.33	4531.67	-120	719.667	-1011.67	27.6667	299.833	343.199	-492	424.809	0.181097	0.3578		359	H4K5ac + K8ac
360	H4K5ac + K16ac	6201.67	6281	4646	5438	347.667	485	-145	934	416.333	56.1326	394.5	441.022	0.48715	0.9714		360	H4K5ac + K16ac
361	H4K5ac + K20ac	6240.33	7471.67	5935.33	5086.33	386.333	1675.67	1144.33	582.333	1031	526.992	863.333	229.708	0.421161	0.8335		361	H4K5ac + K20ac
362	H4K8ac + K12ac	5611.33	6668.33	3719	4733.67	-242.667	872.333	-1072	229.667	314.833	455.736	-421.167	532.033	0.24138	0.4812		362	H4K8ac + K12ac
363	H4K8ac + K20ac	6348.67	6390.33	4072.33	4379.33	494.667	594.333	-718.667	-124.667	544.5	40.737	-421.667	242.787	0.0908042	0.0849		363	H4K8ac + K20ac
364	H4K12ac + K16ac	6296.67	5925.33	4650	4207.33	442.667	129.333	-141	-296.667	286	128.069	-218.833	63.626	0.0721293	0.1023		364	H4K12ac + K16ac
365	H4K12ac + K20ac	6807.67	5660.67	4584	3569.67	953.667	-135.333	-207	-934.333	409.167	445.109	-570.667	297.285	0.145118	0.2731		365	H4K12ac + K20ac
366	H4K16ac + K20ac	5768.33	6640	5478.33	4172.67	-85.6667	844	687.333	-331.333	379.167	379.985	178	416.362	0.399085	0.7981		366	H4K16ac + K20ac
370	H4K12ac + KQ5,8,16,20	6374.33	6027.67	5542.67	3993.67	520.333	231.667	751.667	-510.333	376	117.987	120.667	515.82	0.377913	0.7316		370	H4K12ac + KQ5,8,16,20
371	H4K5me1	6547.67	5725	4414.67	4925.33	693.667	-71	-376.333	421.333	311.333	312.544	22.5	326.032	0.326675	0.653		371	H4K5me1
372	H4K8me1	6325	6510.67	4537.33	5955	471	714.667	-253.667	1451	592.833	99.5944	598.667	696.752	0.497827	0.9955		372	H4K8me1
373	H4K12me1	7214.67	7782	5955	4291	1360.67	1986	1164	-213	1673.33	255.594	475.5	562.824	0.15163	0.254		373	H4K12me1
374	H4K5ac + K8me1 + K12ac	6128.67	5985.33	6641.67	4218.33	274.667	189.333	1850.67	-285.667	232	34.8785	782.5	873.188	0.348521	0.6579		374	H4K5ac + K8me1 + K12ac
375	H4K5me1 + K8ac + K12me1	6271.33	6349.67	5983.67	4392.67	417.333	553.667	1192.67	-111.333	485.5	55.7238	540.667	532.987	0.473165	0.9402		375	H4K5me1 + K8ac + K12me1
376	H4K5me1 + K8me1 + K12me1	7232.33	6827.33	6123.67	4291	1378.33	1031.33	1332.67	-213	1204.83	141.83	559.833	631.764	0.2773	0.5014		376	H4K5me1 + K8me1 + K12me1
378	H4K8ac + K12ac + K16ac	6175	6052.33	4935	3761.33	321	256.333	144	-742.667	288.667	26.4314	-299.333	362.409	0.205189	0.317		378	H4K8ac + K12ac + K16ac
379	H4K5ac + K12ac + K16ac	6816.33	6082.33	5711.67	5226.67	962.333	286.333	920.667	722.667	624.333	276.303	821.667	80.929	0.331752	0.6306		379	H4K5ac + K12ac + K16ac
380	H4K5ac + K8ac + K16ac	6446.33	6398.33	4995	5842.33	592.333	602.333	204	1338.33	597.333	4.08732	771.167	463.639	0.405334	0.7879		380	H4K5ac + K8ac + K16ac
381	H4K5me1 + K8ac + K12ac + K16ac	6262.33	5923.67	4603.67	3786	408.333	127.667	-187.333	-718	268	114.718	-452.667	216.901	0.0884419	0.1384		381	H4K5me1 + K8ac + K12ac + K16ac
382	H4K5ac + K8me1 + K12ac + K16ac	5720.33	6112	5467.33	3763	-133.667	316	676.333	-741	91.1667	183.793	-32.3333	579.31	0.445806	0.8239		382	H4K5ac + K8me1 + K12ac + K16ac
383	H4K5ac + K8ac + K12me1 + K16ac	6495.67	5492.33	5405.33	5402.33	641.667	-303.667	614.333	898.333	169	386.388	756.333	116.08	0.210409	0.3566		383	H4K5ac + K8ac + K12me1 + K16ac
393	H4K20me3 (1-23)	7516.67	6646	4501.33	3934.33	1662.67	850	-289.667	-569.667	1256.33	332.163	-429.667	114.445	0.0606777	0.0593		393	H4K20me3 (1-23)
394	H4K5proK8proK12pro	6743	7158	4299	6013.33	889	1362	-492	1509.33	1125.5	193.33	508.667	818.009	0.323845	0.6093		394	H4K5proK8proK12pro
395	H4K5butK8butK12but	11681	12712	6559	5371.67	5827	6916	1768	867.667	6371.5	445.109	1317.83	367.995	0.0104148	0.019	H4but	395	H4K5butK8butK12but
396	H4K5crK8crK12cr	7720	7193	5256	4028.33	1866	1397	465	-475.667	1631.5	191.695	-5.33333	384.481	0.0650862	0.0895		396	H4K5crK8crK12cr
400	H2B (1-24)	5069.67	5492.33	5286.67	4141.67	-784.333	-303.667	495.667	-362.333	-544	196.464	66.6667	350.692	0.184027	0.3398		400	H2B (1-24)
401	H2BK5me3	6143.67	6042	5530	4180	289.667	246	739	-324	267.833	17.848	207.5	434.482	0.464027	0.9198		401	H2BK5me3
402	H2BK5me2	5121.33	5255	4136.33	5506	-732.667	-541	-654.667	1002	-636.833	78.3403	173.667	677.133	0.252824	0.4337		402	H2BK5me2
403	H2BK5me1	5663.33	5950.67	4662	6130	-190.667	154.667	-129	1626	-18	141.149	748.5	717.325	0.270218	0.4817		403	H2BK5me1
408	H2BK12ac	6568.67	5343	5619.67	4507.67	714.667	-453	828.667	3.66667	130.833	477.263	416.167	337.204	0.366058	0.7283		408	H2BK12ac
409	H2BK15ac	5866.33	5798	5059	4728.67	12.3333	2	268	224.667	7.16667	4.22357	246.333	17.7117	0.0231654	0.0084		409	H2BK15ac
410	H2BK16ac	6008.67	5895.33	5677.33	4633.33	154.667	99.3333	886.333	129.333	127	22.6165	507.833	309.41	0.248742	0.4217		410	H2BK16ac
411	H2BK20ac	6461.67	5516.33	5328.67	4529.67	607.667	-279.667	537.667	25.6667	164	362.682	281.667	209.271	0.422124	0.8393		411	H2BK20ac
412	H2BK12ac + K15ac + K16ac + K20ac	6216.33	6091.33	4462	5699.67	362.333	295.333	-329	1195.67	328.833	27.3851	433.333	623.18	0.456645	0.9032		412	H2BK12ac + K15ac + K16ac + K20ac
475	H3.3T32pK36me1 (27-45)	5825.33	5097	4423.67	3425.33	-28.6667	-699	-367.333	-1078.67	-363.833	273.987	-723	290.745	0.269554	0.5391		475	H3.3T32pK36me1 (27-45)
476	H3.3T32p (27-45)	5007.67	5840.67	3860	4794.33	-846.333	44.6667	-931	290.333	-400.833	364.18	-320.333	499.198	0.462851	0.9254		476	H3.3T32p (27-45)
587	H2A (10-25)	5709.33	6646.33	3947	4902	-144.667	850.333	-844	398	352.833	406.689	-223	507.645	0.273776	0.5447		587	H2A (10-25)
625	H2A.X (1-17)	5671.67	5958.33	3786.33	4488	-182.333	162.333	-1004.67	-16	-10	140.876	-510.333	404.1	0.244164	0.44		625	H2A.X (1-17)
626	H2A.X K5ac	5306.33	6205.67	4988.67	5137	-547.667	409.667	197.667	633	-69	391.293	415.333	177.935	0.244	0.4543		626	H2A.X K5ac
661	H3K4me3 (1-11)	5117	5739.67	3920	4316.33	-737	-56.3333	-871	-187.667	-396.667	278.21	-529.333	279.3	0.404527	0.8086		661	H3K4me3 (1-11)
662	H3K4me3 (1-7)	5768.67	5439.33	4268.67	4170.33	-85.3333	-356.667	-522.333	-333.667	-221	110.903	-428	77.1141	0.174851	0.3371		662	H3K4me3 (1-7)
789	H3K36me3	5456.33	5574	4484	5704.67	-397.667	-222	-307	1200.67	-309.833	71.8006	446.833	616.232	0.248717	0.4237		789	H3K36me3
790	H3S31p + K36me3	6393	5726	5383.67	4190.33	539	-70	592.667	-313.667	234.5	248.918	139.5	370.448	0.439935	0.8779		790	H3S31p + K36me3
853	H3K23me3 (15-34)	6378.33	5401.67	4467.33	4193.33	524.333	-394.333	-323.667	-310.667	65	375.489	-317.167	5.31352	0.279101	0.4924		853	H3K23me3 (15-34)
1012	H3K9pro	5695.67	5913.67	3785.33	5577.67	-158.333	117.667	-1005.67	1073.67	-20.3333	112.81	34	849.891	0.483415	0.9636		1012	H3K9pro
1013	H3K9but	5906	6119.67	4456.67	5489.33	52	323.667	-334.333	985.333	187.833	111.039	325.5	539.39	0.434815	0.8571		1013	H3K9but
1014	H3K9cr	4825.33	5866.67	3907	4404	-1028.67	70.6667	-884	-100	-479	449.333	-492	320.446	0.493274	0.9864		1014	H3K9cr
1021	H3.3K27pro (15-34)	5789.33	5022.33	4158.67	3623.33	-64.6667	-773.667	-632.333	-880.667	-419.167	289.791	-756.5	101.502	0.254644	0.4644		1021	H3.3K27pro (15-34)
1022	H3.3K27but (15-34)	5796.33	5468.67	4930.67	3824.33	-57.6667	-327.333	139.667	-679.667	-192.5	110.221	-270	334.888	0.441331	0.874		1022	H3.3K27but (15-34)
1023	H3.3K27cr (15-34)	5751.33	5630.33	4441.67	4484	-102.667	-165.667	-349.333	-20	-134.167	25.7501	-184.667	134.609	0.405535	0.7935		1023	H3.3K27cr (15-34)
1024	H3.3K27vl (15-34)	6296	6285	4679	5720.67	442	489	-112	1216.67	465.5	19.2104	552.333	543.069	0.458634	0.9079		1024	H3.3K27vl (15-34)
1025	H3.3K27hxo (15-34)	6212.67	5501.67	5197.33	4497.67	358.667	-294.333	406.333	-6.33333	32.1667	266.902	200	168.67	0.356503	0.7067		1025	H3.3K27hxo (15-34)
1027	H3.3K27bhb (15-34)	6190	5578	5586	4355.67	336	-218	795	-148.333	59	226.438	323.333	385.571	0.343152	0.6764		1027	H3.3K27bhb (15-34)
1028	H3K4me1 (1-21)	6725.33	5071.67	5649.33	4345.33	871.333	-724.333	858.333	-158.667	73.5	652.2	349.833	415.681	0.400989	0.7979		1028	H3K4me1 (1-21)
1029	H3K9vl	6327.67	5550.33	4872.33	4460	473.667	-245.667	81.3333	-44	114	294.015	18.6667	51.2278	0.417735	0.8183		1029	H3K9vl
1030	H3K9hxo	5843.33	6658.67	5359.67	5205	-10.6667	862.667	568.667	701	426	356.959	634.833	54.0889	0.358017	0.6829		1030	H3K9hxo
1032	H3K9bhb	7129.67	6502	5897.33	5070.33	1275.67	706	1106.33	566.333	990.833	232.841	836.333	220.715	0.365964	0.7311		1032	H3K9bhb
1034	H3K9su	5383	6114	5579.67	5391.67	-471	318	788.667	887.667	-76.5	322.49	838.167	40.4645	0.127463	0.148		1034	H3K9su
1040	H3K4me3R8me2a	5770.33	5381	5219.67	3951.33	-83.6667	-415	428.667	-552.667	-249.333	135.427	-62	401.103	0.385	0.7521		1040	H3K4me3R8me2a
1043	H3K9crK14crK18cr	11906.7	6811.67	7103.67	4953.33	6052.67	1015.67	2312.67	449.333	3534.17	2058.78	1381	761.604	0.272655	0.5067		1043	H3K9crK14crK18cr
2445	H3.1K14ac (1-32)	5520.67	5861.67	3841	4188	-333.333	65.6667	-950	-316	-133.833	163.084	-633	259.136	0.167237	0.3139		2445	H3.1K14ac (1-32)
2446	H3.1K18ac (1-32)	6008.67	5853.67	5020.33	4626.67	154.667	57.6667	229.333	122.667	106.167	39.647	176	43.5981	0.217831	0.4354		2446	H3.1K18ac (1-32)
2447	H3.1K23ac (1-32)	6321.33	5690.33	5314.67	5115	467.333	-105.667	523.667	611	180.833	234.204	567.333	35.6959	0.201132	0.3134		2447	H3.1K23ac (1-32)
2655	H3.1 (15-34), K27ac	5598.67	6026.67	5318	5220	-255.333	230.667	527	716	-12.3333	198.644	621.5	77.2504	0.100049	0.1357		2655	H3.1 (15-34), K27ac
2656	H3.1 (15-34), K27but	5912.67	4637.67	4275.67	3512	58.6667	-1158.33	-515.333	-992	-549.833	497.427	-753.667	194.829	0.39886	0.7845		2656	H3.1 (15-34), K27but
2657	H3.1 (1-20), K18but	6162	6248.67	4075.33	5217	308	452.667	-715.667	713	380.333	59.1299	-1.33333	583.942	0.34376	0.648		2657	H3.1 (1-20), K18but
2663	H3K23me2 (15-34)	5664.67	5535.33	4670.33	4088.33	-189.333	-260.667	-120.667	-415.667	-225	29.1562	-268.167	120.576	0.40984	0.8014		2663	H3K23me2 (15-34)
2664	H3.3K36me3 (27-45)	5330.67	6188	3705.33	4676.33	-523.333	392	-1085.67	172.333	-65.6667	374.126	-456.667	514.185	0.334601	0.6647		2664	H3.3K36me3 (27-45)
2665	H3.3K36me2 (27-45)	5643.67	6131.33	4458.33	5551.33	-210.333	335.333	-332.667	1047.33	62.5	223.032	357.333	564.05	0.373154	0.7297		2665	H3.3K36me2 (27-45)
2666	H3.3K36ac (27-45)	5718.33	5973.33	3809.33	4705	-135.667	177.333	-981.667	201	20.8333	127.933	-390.333	483.394	0.305865	0.571		2666	H3.3K36ac (27-45)
2667	H3.3 (27-45)	5839.67	5030	4921	4028.33	-14.3333	-766	130	-475.667	-390.167	307.23	-172.833	247.555	0.349178	0.6972		2667	H3.3 (27-45)
2669	H4 (1-24)	6211	6815	4483.33	5638.33	357	1019	-307.667	1134.33	688	270.581	413.333	589.392	0.386969	0.7619		2669	H4 (1-24)
2670	H3Cit8 (1-20)	5941.33	5362.33	4943.67	4790.33	87.3333	-433.667	152.667	286.333	-173.167	212.949	219.5	54.6339	0.180852	0.2813		2670	H3Cit8 (1-20)
2671	H4K12acK16acK20me3 (1-23)	5370	6265.67	4180.33	4643	-484	469.667	-610.667	139	-7.16667	389.794	-235.833	306.413	0.37209	0.7422		2671	H4K12acK16acK20me3 (1-23)
2704	H4K5but (1-23)	6451.33	7127.67	4784	5419.33	597.333	1331.67	-7	915.333	964.5	300.146	454.167	376.987	0.240905	0.4778		2704	H4K5but (1-23)
2705	H4K8but (1-23)	7190	5219.33	4498.67	3446.67	1336	-576.667	-292.333	-1057.33	379.667	781.769	-674.833	312.68	0.229008	0.4138		2705	H4K8but (1-23)
2706	H4K5K8but (1-23	6895.33	8173.33	3815.33	5187	1041.33	2377.33	-975.667	683	1709.33	546.066	-146.333	677.951	0.114586	0.2236		2706	H4K5K8but (1-23
2716	H3K27acK36me3 (21-44)	6052	5625	4741.67	3995.67	198	-171	-49.3333	-508.333	13.5	150.822	-278.833	187.608	0.214774	0.4259		2716	H3K27acK36me3 (21-44)
anti-mouse		5785.33	6035.33	4874.33	3947.67	-68.6667	239.333	83.3333	-556.333	85.3333	125.89	-236.5	261.452	0.245214
anti-rabbit		32249	25643	32598.7	30027.7	26395	19847	27807.7	25523.7	23121	2676.38	26665.7	933.544	0.232674
mouse IgG		6150.33	5503.67	5672.67	4402.67	296.333	-292.333	881.667	-101.333	2	240.607	390.167	401.784	0.290537
rabbit IgG		13909	11883.3	11832	10796	8055	6087.33	7041	6292	7071.17	804.249	6666.5	306.14	0.377318
0		7343	6768	6155	5594
0		7219.67	6558.33	5856.67	5514
0		7112.33	6492.33	5855	5484.33
0		7003.67	6478.67	5820	5466.33
0		6869	6457.33	5804.33	5220.33
0		6868.33	6430	5740.33	5172.33
0		6865	6402.33	5627.67	5161
0		6829.33	6332.33	5606.33	5157
0		6811	6300.33	5543	5149
0		6752	6277.33	5511	5142
0		6614.33	6277.33	5494.33	5121.67
0		6401	6277	5450.33	5116.33
0		6400.67	6264.67	5438	5110.67
0		6365.67	6221	5385.67	5098.67
0		6354.67	6213.67	5373.33	5073.33
0		6287	6204.67	5299	5059
0		6248.33	6192.67	5290.33	5038.33
0		6248	6185.67	5276.33	5037.33
0		6208.67	6178.67	5270	5005.33
0		6199.67	6169.33	5253.67	5001.33
0		6170.33	6150.67	5249.67	4993.67
0		6119.33	6120.33	5236.67	4992.33
0		6099.67	6082.33	5207.67	4948
0		6093	6055.33	5203.67	4939.33
0		6073.33	6047	5202	4926.33
0		6069	6009	5192.67	4829.33
0		6054.33	5950.67	5182.33	4827.33
0		6029	5934	5175.33	4819.67
0		6018.33	5923.67	5171.67	4799.67
0		5995.67	5921	5160.33	4788.33
0		5969.33	5915.33	5146.67	4786
0		5960.67	5906	5143.67	4777.33
0		5946	5903	5106.67	4756.33
0		5937.67	5891.33	5085.33	4754
0		5919	5884.67	5083	4740.67
0		5915.33	5880.33	5075	4717
0		5909.33	5870	5067.67	4712.33
0		5895	5867	5046.33	4691
0		5837.67	5847.67	5044	4689
0		5832.33	5842	5037	4687.33
0		5817.33	5829.33	5029	4673.67
0		5806.33	5828.67	4999.67	4663
0		5799.33	5826.33	4987	4633.67
0		5791.33	5809.67	4955.67	4626.33
0		5782.67	5804.67	4934.67	4564
0		5776	5766.33	4926.33	4519
0		5767.33	5761	4902.33	4507.33
0		5759.67	5732.67	4861.67	4486.33
0		5747	5729.33	4858.33	4457
0		5729.67	5728	4837.67	4441
0		5721	5715.33	4824.33	4411.33
0		5712	5709	4787.33	4380.67
0		5710	5708	4722.33	4371
0		5704.67	5700.67	4664	4332
0		5673.33	5696.67	4637.67	4302.33
0		5665	5693.33	4620	4288.67
0		5663.67	5690.33	4582.67	4256.67
0		5660.67	5601	4472.33	4232.67
0		5579.67	5588.67	4406.67	4216
0		5577.67	5573.67	4392.33	4199.67
0		5560.33	5569	4302.33	4180.67
0		5554.67	5557.33	4266	4121.33
0		5512	5557	4263.67	4112
0		5511	5546.67	4254	4068
0		5503.67	5538.33	4215.67	4054.67
0		5492.67	5516	4213.67	4053.67
0		5484.67	5498.67	4201.33	4039.33
0		5478.67	5482.67	4152.67	4039
0		5424.33	5472	4134.67	3980.67
0		5415	5462.33	4092.33	3979.33
0		5382.33	5453	4056	3968.33
0		5235.67	5434.33	4008.33	3957.67
0		5226.67	5395	3964.33	3942.33
0		5219	5394.67	3950.33	3805.67
0		5199	5380.67	3938.67	3752
0		5194	5375.33	3933.67	3748.67
0		5191	5363	3885.67	3736.33
0		5145	5356.33	3845.67	3699
0		5144	5217.67	3843.67	3652.33
0		5136.67	5202	3828	3649.33
0		5113.67	5150.67	3826.67	3633
0		5078	5143	3788	3632.67
0		5064.67	5096.33	3746.67	3593
0		5048.33	5095	3732	3579.33
0		5026.33	5077	3706	3557.67
0		4952.67	4956.33	3695.33	3504.67
0		4757	4778	3670	3320.33
Ave (0), n = 87		5854.49	5795.91	4790.63	4503.69
